# Supplementary material for: First identification and molecular characterization of CTX-M-15 extended-spectrum β-lactamase and OXA-9 β-lactamase in Haemophilus influenzae in the Iberian Peninsula
Source: Antimicrob Agents Chemother. 2026 Jan 30;70(3):e01649-25. doi: 10.1128/aac.01649-25 (PMC12959101; doi:10.1128/aac.01649-25)
Supplement: Table S1 — Intact phages detected by PHASTEST in both genomes. [file aac.01649-25-s0001.xlsx]

## Sheet: (A) PTHi-14525
Supplementary Table S1A. Intact phages detected by PHASTER in PTHi-14525 genome
PHAGE	type	name	sequence_length	start	stop	strand	protein_sequence
1	Integrase	PP_00600;integrase;phage;-;PHAGE_Escher_HK639_NC_016158	341 aa	636323	637348	-	MPIRKNKNGVWQIDFTTPSGERVRCSSKTTDKKLAQHLHDKLKHEAWQVDQLNKKPEKTVEQALILLLKDAEHKKDKLTKIQHAKYWRDEIGNKLLSSLTSEDIQNAIPTHVVRTGKILSPATQNRYRSSIMRAINLAKQAGWIDVVPYIAKNSEPKKRIRWITEKEAERLLDSLNLNWMKDVCQFALLTGARMTEILSMTWDKINFANKMAIVTGDIAKSGRGRSLPLSDDAINLIKERMKYQVSPYVFHSGTGKLRDDISRRDFKRALQRANIKNFRFHDLRHTWASWHIQRGTPLMVLKELGGWETIEMVQKYAHLNADHLLSYVNQVKFSSNTRLAR
1	Hypothetical_protein	PP_00602;hypothetical protein;phage;-;PHAGE_Mannhe_vB_MhS_587AP2_NC_028743	160 aa	637978	638460	-	MRDEKYFSVDVSNDIHIVKLHKTLKQAKESCLADATDAHEFAEDMDDYEYYEDNDLPYAIYGKVLGKAKCKSKKLSEEEKDEYCTDLDYVLERPEIVDYPTDNGWIKCSERLPEPNTRVLICSRDKEVGVALYQELIGFGYIPLYGEVTHWQPLPQPPEE
1	Phage-like_protein	PP_00603;putative DNA methylase;phage;-;PHAGE_Burkho_Bcep22_NC_005262	387 aa	638509	639672	-	MFTYGSICSGIEAVSVAWKGLSKPLWFSEIEPFPCAVLAYHYPNIPNLGDMTTLPEKILNREIPAPDVLVGGTPCQAFSVAGLRNSLDDERGNLTLTLIHILEAIDYVRFQDDKPPCILLWENVPGVLSTKDNAFGHFLAGLAQEREPLQPTGGKWSNAGYVHSSRTIAWRILDAQYFGLAQRRKRVFLVASARERSVAQILFERKSLQGYSQSCGKTQQGFTCYAEGSFGTYRQSVLGGLVKASGGALGGGSETIVVHGTQDPIISTSTAHCLGRNNGQENVLFDISDRRDVVRIQKDGTTPTLTARMGTDGNNIPCMSINQNIRKLTPSECEKLQGFPPGYTQIPYRNKKVKDCPDSPRYKAIGNSMAVPVIKWIGERMINYLNK
1	Phage-like_protein	PP_00606;ORF10;phage;-;PHAGE_Vibrio_VHML_NC_004456	298 aa	640278	641174	-	MYWFRNAIIYQLTKQIDFENIEKQLKECEFTPCGSADVSHFGWSAPLVTSENLAHQANGKILLVAKREEKILPVEVVNRELNKRITALEEKEQRKLKKVERSSLKDDVIATLLPQAFSRIKTTALYIDTLKQLIFVDAASSKTAEDALALLRKSLGSLLVVPLAFNCAPCEVMTRWVTDTAPDWLILRKEVEIREKEDLGVIHCKQKDVEDEEIIELVQNGLISKLALEWENNLKFVLIEDGTLKRLKFDDNITEQNDDIVKEDVTARFDVDFVLMASVLGKTVDSLIKEFGGIRDRL
1	Hypothetical_protein	PP_00607;hypothetical protein;phage;-;PHAGE_Pseudo_phi2_NC_030931	286 aa	641299	642159	-	MTEENKEIIAYKGFNQDWTCRGYQYEIGKTYEHKGDVKACESGFHACEYPLDVLSYYSPAVSKFAVVKMSGETSKDSDDTKIASAKITIETEINLPEMIKKAVEWIKGKVDWDAAKVSNTGYRSVATNTGDQSAATNTGDWSAATNTGYRSVATNTGYRSVATNTGDQSAATNTGYWSAATNTGDRSAATNTGYWSAATNTGYRSAATNTGDQSVAEVSGKQSIAVALGWQSKAKASINGAIVCVYRNHDGELIHIKASKVGENNIKADTWYTLDEFGEFVEVKDD
1	Phage-like_protein	PP_00608;single-stranded DNA-binding protein;phage;-;PHAGE_Vibrio_VvAW1_NC_020488	144 aa	642222	642656	-	MARNTNTVILVGHLGSDPEIRQFQNGGQIATFNLAIGDDYRDKQGNTVKRTHWIPIVVHGNSADVARQYLQKGSKICVTGKLVQESWQDQNGNNRTALKVATQSFEMLDSKANNETQQPSKSKEKPDPLSAAAEQDGLDDDIPF
1	Exonuclease	PP_00609;exonuclease;phage;-;PHAGE_Mannhe_vB_MhS_587AP2_NC_028743	216 aa	642656	643306	-	MEMYQLKARCSGLADLMVKPKSGNGISATAKSAVRKIVKFDLFGYRDFEGNKYTEKGIALEEQAIKLSGRKRGLPLKKNTERRENDWITGECDIYVPSRKLIIDTKCSWDIGSHPFFADEAKEKAKKAGYDAQMQGYMWLWDCSEAQIDFVLLPTPYDQLSSYDDPNRYIDLVEQIPQEKRITTVTIKRDEKVIEKIKERVEIAQEYYQQLIQEMR
1	Phage-like_protein	PP_00610;recombinase;phage;-;PHAGE_Mannhe_vB_MhS_587AP2_NC_028743	316 aa	643281	644231	-	MTNQVQHQQNKQTPALKTFFESANVQNKIKELVGKNAATFATSVMQIANSNSMLKTADPMSIFNAACMAATLNLPLQNGLGFAYIVPFRNNKEKKTEAQFQIGYKGFIQLAQRSGQFKRLVALPVYKKQLLKKDFINGFEFDWEQEPEEGELPIGYYAYFKLVNDFSAELYMTHEEINAHAKKYSQTYRTYLDKKAKGQWTQSVWAENFEAMALKTVIKRLLSKQAPLSVEMQQAVLADQAVVKDVENQEFNYTDNIQEAEFLAVVDEATFEQCKQSIANGETTLQELCDSGAYEFSQEQIAELEAIENGNVPTQS
1	Antirepressor	PP_00614;antirepressor;phage;-;PHAGE_Salmon_vB_SemP_Emek_NC_018275	268 aa	645311	646117	-	MSNLTILKTAIRTFENLYSLNDLHIASGAEAKHQPSLFIRLDATQELISEIQKETDKENILQSFRSGVNRGTYACEELVIAYAMWISPKFHLIVLRAFLAMHRNQPQQKTTVDDRTGLRNAVSFLVNKKGLIYSEVYQLIHQQFGVEHIDELSQEQLSQAIKYIHFLTLNLDGLFKKGEEVIIPEYIFDAIMKHAKLAQKLAEKVICYQEKQFALLGIARHYRSNELTSRANSLLSEFSYFLHEGEKLLAQQIENPSLTQIKKISFNA
1	Phage-like_protein	PP_00616;ORF014;phage;-;PHAGE_Staphy_EW_NC_007056	278 aa	647078	647914	-	MANDIIVVQGVEIKVTQRENEDYISLTDMCKAFGDGDQLIKNWLQNKNTIEFLQVWEELNNPNFNLVELHQIKNNVGLNRFVMSVKKWSTTNAIGLIAKTGRYGSGTYAHKDIALEFGSWLSPEFKLYLIKEFQRLKQKEAEENKLEWNIKRILTKANYRIHTDAIKAHLIPQLLNTKQHQFVYATEADILNQALFGQTAKQWKDANPELKGNMREHATIEQLTVLASLESQNALLIQQGISQEERLAILNRLAIQQMNSLLQTNVLEQLKEKPLLQE
1	Phage-like_protein	PP_00617;CRISPR-associated endoribonuclease Cas2;phage;-;PHAGE_Staphy_StB20_like_NC_028821	88 aa	648171	648437	+	MANLIITYDLKNQRDYKTLIDAIKSYGTYAKLFESVWYIRSRTHTAEQCRDYLLQFIDNDDRLGVFDCSNNDFATMRALNKVSNLWSN
1	Hypothetical_protein	PP_00618;hypothetical protein;phage;-;PHAGE_Mannhe_vB_MhS_535AP2_NC_028853	79 aa	648423	648662	-	MEEKRYSEAGSVTSNTITEIQKEHIRACILKAIENGAYHPGLEERACQAISYINRFSDAQTKEELIDNKTGEVYVLVRP
1	Phage-like_protein	PP_00620;gp40;phage;-;PHAGE_Mycoba_Gumball_NC_011290	56 aa	649225	649395	+	MYFQIFKGVNNQWYWRLKAANHEIIAVSEGYTTKQNCLHCIHLVMDTNRNTPIYES
1	Repressor	PP_00622;repressor protein CI;phage;-;PHAGE_Erwini_vB_EhrS_59_NC_048198	217 aa	651444	652097	-	MHNETIGERIKRRRTELKLTQKELANAIKGVSNVAISQWESDTTKPNSENILDLSTVLQCDISWLLRGNGQSNVLPASIGGNKIPLISYIQAGKWSGISSLKESCGDFDYVFTDLDVSENAFALSIIGDSMEPEFKEEDVIIIDPQVQPVAGEFVVAINGDYEATFKKYRPLEIDEYGRTQFELIPLNSDYPKMSSLKQQISIIGTMVEHRIYRRKR
1	Phage-like_protein	PP_00623;Cro;phage;-;PHAGE_Entero_UAB_Phi20_NC_031019	60 aa	652199	652381	+	MFKDDVIEFFGNSRKLARVLNISPAAISQWGKVIPEKNAYKLQYLTKGKLKVDSNLYSKS
1	Hypothetical_protein	PP_00624;hypothetical protein;phage;-;PHAGE_Entero_mEp390_NC_019721	144 aa	652442	652876	+	MKQTIIEMIEQIPGGKSAVAGFLGFTESELNNRLYQTKGQRFKNEELIAIQQEYGCTQFIDELCRLAGGRFVPDVAEDELDKVELANLQLHELSARGLLFAALETALEDGEITSQEEDKIRQALSKHLAATQHSIECAIVLHKK
1	Phage-like_protein	PP_00625;uncharacterized phage-encoded protein;phage;-;PHAGE_Aggreg_S1249_NC_013597	224 aa	652925	653599	+	MNQLLTITKENASTLTMSSREIAELCEKRHDNVLKLVRELIERGLLKNTIPHSYIHPQNNQRYFEFFSDKRDTLVIVARLSPEFTAAVVDRWQALENQQKPTALIPQSFSEALMLAAQLQAEKERNAPKVAFVDHYVEVGTSKSFRETAKILKMPERALVNRLVEDKYLYRQSGVLLPYQSAHTKDLFTVKTGTAEHGHNYTQTRVTSKGIEFIASRYASELML
1	Replication_protein	PP_00626;replication protein;phage;-;PHAGE_Aggreg_S1249_NC_013597	259 aa	653596	654375	+	MSMRLMVQAMNCEVGNPARKLVLLKLADNANDDGICFPSYQYIADKCEMTRRSAISHIEYLIKMGLVSKKERKNKDGSISNLYFLHLEQGSENFALGSENISLGSENFALGSENFALGGSENISPRTSHSLEPVNEPKKTTQKSEAEMLLEQFGITGQLAKDFIAHRKAKKGVINQTQLNRLQKQADKAGISICEAVEICIERNWQGFNASWDWRDEKLRPNSPHLGQSHRNKPKFDDTQTGWSAGMNFTVDGTQWQIP
1	Replication_protein	PP_00627;possible bacteriophage replication protein P;phage;-;PHAGE_Aggreg_S1249_NC_013597	211 aa	654360	654995	+	MANSITQNQINTLPPERAQRAEETINWLFQELKSIFPGWRAAFETEADYLSAKKTWLRVLVREKITRPQLENGICEAEKSLDKFLPSVGLFVYWCKAYDYHALGLPNEAELYQRYNTFLGYARFNRDEFQYRSKVEFWLLKNLYEKCKKKSEEDTLKTIPKLLTKAAEKVRSNFPFEDIPKMIPAKPSFYDKAKADKARDSLMAMMKGAL
1	Hypothetical_protein	PP_00628;hypothetical protein;phage;-;PHAGE_Mannhe_vB_MhS_535AP2_NC_028853	74 aa	654992	655216	+	MTSYKCPKCGAELEDFYTPDYFISSSEWDDDRFRCNGHLIEPIPFPQVSKYSAVNRTKSCGYFGLEDLGVEYKE
1	Phage-like_protein	PP_00629;putative recombination protein NinB;phage;-;PHAGE_Aggreg_S1249_NC_013597	138 aa	655253	655669	+	MSQYKPFFLRDQRIKNNCLDLIKELPIDDKKPLVVKIQPITRSLEQNSKLHALLSDISKQCEFNGKKRDIDTWKMIMVSAHKIATGGQAEMVIGLEGEVINLRESTAQMSVKRLASLIEYITSWGVQNGVRFNDRWGL
1	Phage-like_protein	PP_00630;NinG;phage;-;PHAGE_Salmon_SPN3UB_NC_019545	195 aa	655762	656349	+	MAKEYKCKMCGNYFIKIVSSLQKVCSPECAIKLSREQTRKAREKKDKQARIENRKKMTALKEKNKTKHELTKEAQVAVNKYIRLRDVGKECISCGTPLVAEQLGGGFDAGHYRSRSAAPHLRFYTLNIHGQCKKCNRYYGGNVQQYRLGLLDRLGSEKVEQIEADNRPRHYSPDDLRRIKQIFNKKYRLIEKRKG
1	Phage-like_protein	PP_00631;putative anti-termination protein Q;phage;-;PHAGE_Haemop_Aaphi23_NC_004827	121 aa	656351	656716	+	MQTKHILDIKLTARRYGKWAREGVGINYPAIQPFLRKATPDHGIPMLDDETAMRIHDATLIMRNVTPELYQVFMLRYVSNLSQGNVGREMGVSVPMIKSYLYAAHQSLKLLLTQNKCIFLA
1	Phage-like_protein	PP_00633;gp9, Cpp15;phage;-;PHAGE_Burkho_phiE202_NC_009234	273 aa	657509	658330	+	MKKTAILIDGGFFFAKVGFFARKFFKNKTITAENLIDLMWRMVRFHTEIERGQHSGREAQELYRIYYYDSPPLDKQVKLPFPEKGETTPRDKNFKTEAMNKLRAEFHVKLKENRKTALRMGRLQSTDWRLNEHTLKALRQGKKKWEDLTNDDWYYEITQKSVDVKLGMDITILSYEKLVDVIVLIAGDSDFVPAAKQARIKGGDFILNPLKQEISHDLAEHIDGIQSFSVGVGLAEILKCDPEGNPQWWQDYQAKAAANKEKRKAKKQTRKKK
1	Holin	PP_00637;holin;phage;-;PHAGE_Mannhe_vB_MhS_535AP2_NC_028853	83 aa	659711	659962	+	MLKDAGSQSIFWSGFGAFWAMYSFQEWLAIMGLVIGLISGLVNMYAKCQEGKVRKNEERRAEEIHRVKMKRLSLGFDDDFDKN
1	Phage-like_protein	PP_00638;lysozyme;phage;-;PHAGE_Mannhe_vB_MhM_1127AP1_NC_047750	180 aa	659943	660485	+	MILTKTRKALGVCSVITVMGLMYAQFGSELRLSPVGAEIIGNAEGCRRDPYQCPADVLTVGIGSTEYGGKKINPKHRYTDLEIAERWKNDIVIAERCVNKYGNGEMLPQSVFDSAVSITFNVGCGAVSKSTMFKYLRAKQYEKACGEFPRWVYASGKKLAGLVVRREKEKALCLADLKLP
1	Phage-like_protein	PP_00639;putative lytic protein Rz;phage;-;PHAGE_Aggreg_S1249_NC_013597	111 aa	660458	660793	+	MFSRFETAIKLTALCLILGLCGWTWFQSQKISSLKAENQAQAQTIQQQEDANKSLSLALQQERNAVIEQQRRNDEIERVATENVESVNTIIKTQPCANTRLPQSVLDRLYK
1	Regulatory_protein	PP_00640;helix-turn-helix transcriptional regulator;phage;-;PHAGE_Burkho_AP3_NC_047752	115 aa	660988	661335	-	MNALTNIQYINNEQGVPTFAVMPIDTLNWLKQKANFSDPIETGIPESVAKLALLNDYSALRAWREHLGLTQAEVASRLGISQAAYSQHENSQTLRKSTRIKIATALGINPAQLDF
1	Phage-like_protein	PP_00641;type II toxin-antitoxin system RelE/ParE family toxin;phage;-;PHAGE_Burkho_AP3_NC_047752	83 aa	661319	661570	-	MKEIIYQPKALKQLRKIPTKAHIIEKCESLKTFPDCSNIKALTNHTYEYRYRVGDYRVFFNIVGNTMNIVSIEEVKKRDERTY
1	Terminase	PP_00642;putative terminase small subunit;phage;-;PHAGE_Acinet_WCHABP1_NC_041966	172 aa	661648	662166	+	MSDVKGKSTSGRGLTPKQEKFCQLYIELGNASEAYRQSYDCQDMKPESINRLAKKELDKIKIRSRVDVLQQEHRQRHNLTVDNIIADLQEYRDICMGRKPLTITTVVKNAQEGTAQSVNTECFVFEPTGANKALELLGKHLGMFKDRVDVTSGGNALPAVINISFSDEPEEP
1	Terminase	PP_00643;terminase large subunit;phage;-;PHAGE_Acinet_AbP2_NC_041998	464 aa	662111	663505	+	MRYLQSSTLVLAMNQKNLKFPTKFRPLFESIWRFIIFYGGRGSGKSFSIARALVLRAYTQPIRVLCCREIQKSISDSVIQMLADQIEMLGLQAFFDVQKTQIIGKNGSRFTFAGLKTNITSIKSMTGIDVVWVEEGENVSKESWDVLIPTIREDGSQIIVSFNPKNILDDTYQRFVIHPPERCKSVLVNWQDNPYFPKELMEDMAQMRERDYELYRHVYEGEPVADRDKVIIKPLWIDAAVDAHKKLGFVAAGRKIIGFDVADEGSDANANAFVHGSVVLRMDEWRGEDVIGSADRTRLNALEFGANEIVYDSIGVGAGVKAHYHRLNDKSIRINGFNAGGSVFEPDAEYIYGKTNRDMFANIKAQAWWRLRDRFYKTYRAITYEEQYPVDEMISLSSD…
1	Portal_protein	PP_00644;portal protein;phage;-;PHAGE_Erwini_phiEt88_NC_015295	438 aa	663507	664823	+	MAFNQDGYAEALGINHFARNSANSTALFDLTLYELGGLAARVVDMPADAAISRSIEIQGDQDDAISNEIERLKILPALADMVRWSRFFGGAVMVLLTDDDARLSEPLEPSRIIRIDEVRVFDLSQISPTANRYSDPTKPNYGRYSSYRLNIGTIAGSLDSQVEIHESRLLFMGGDSLPERLKNGLHWIGRSAVRSVYPKIRGYQKSLMWASLILERKQQAVHKMKGLALAIDNGLEPVIRERINLVERGRSLLNGVAVDSEDDYNILNADLGGIVDVLDEFKVAISADVNIPVAILFGQSAKGMNATGQSDFESYYDLVESIQQHKIKPALEKLIELLMFQKHIKSFENWKIKFPSLNTPTDKEIADVRKTNADAAKIELDRLINLVDSGALSTEELRT…
1	Head_protein	PP_00645;head morphogenesis protein;phage;-;PHAGE_Xantho_vB_XveM_DIBBI_NC_017981	287 aa	664762	665625	+	MLKSIKKNRKPKVWLFPHAIEREYVGYLRGVARNINTMVNQKLVEIRPHFQANIRQDSFSDTLERWLIELLQAVLIFVDEKEIAQFVRGYIHQTENFNGKQFHKVLKSVYSVDVFTTEPWLDDALKIAEWENIRLIKSLPTQTLEKLRSRFTQAVRGGWRWESVVDDVKSILNTNEKRATLIARDQIGKLNGHLTKLRQQNIGVKSYIWRGMLDERERAHHVDREGKQFDWDNPPDDGHPGEPILCRCDAEAVFPEFEDLGRDDAEPIDPISTTKTGKMNQKTAAVS
1	Transposase	PP_00646;transposase;phage;-;PHAGE_Salmon_SJ46_NC_031129	290 aa	665570	666442	-	MQHRIILPGATTLTRLISEVREKATLRLWNKLALIPSAEQRSQLEMLLGPTDCSRLSLLESLKKGPVTISGPAFNEAIERWKTLNDFGLHAENLSTLPAVRLKNLARYAGMTSVFNIARMSPQKRMAVLVAFVLAWETLALDDALDVLDAMLAVIIRDARKIGQKKRLRSLKDLDKSALALASACSYLLKEETPDESIRAEVFSYIPRQKLAEIITLVREIARPSDDNFHEEMVEQYGRVRRFLPHLLNTVKFSSAPAGVTTLNACDYLSREFSSRRQFFDSFSLFWLLK
1	Hypothetical_protein	PP_00648;hypothetical protein;phage;-;PHAGE_Salmon_SJ46_NC_031129	420 aa	668212	669474	-	MINKIDFKAKNLTSNAGLFLLLENAKSNGIFDFIENDLVFDNDSTNKIKMNHIKTMLCGHFIGIDKLERLKLLQNDPLVNEFDISVKEPETVSRFLGNFNFKTTQMFRDINFKVFKKLLTKSKLTSITIDIDSSVINVEGHQEGASKGYNPKKLGNRCYNIQFAFCDELKAYVTGFVRSGNTYTANGAAEMIKEIVANIKSDDLEILFRMDSGYFDEKIIETIESLGCKYLIKAKSYSTLTSQATNSSIVFVKGEEGRETTELYTKLVKWEKDRRFVVSRVLKPEKERAQLSLLEGSEYDYFFFVTNTTLLSEKVVIYYEKRGNAENYIKEAKYDMAVGHLLLKSFWANEAVFQMMMLSYNLFLLFKFDSLDSSEYRQQIKTFRLKYVFLAAKIIKTAR…
1	Head_protein	PP_00650;prohead protease;phage;-;PHAGE_Escher_bV_EcoS_AHP42_NC_024793	357 aa	670212	671285	+	MVMRYDRRGIQARRDDNGFIYDTPILTRSGVFVYELPNGKTRREYRPPDEVFKADSLRAYKGLPITEDHHGLVTKNNAHLVVGSILTEGKQDGQNLTADIVIHNTKAVDFGKKELSVGYKVDIDETSGITEDGEPYDVIQRNIRPNHLAIVTVGRAGNAALNLDAADAVEFNEDGENPMSNTQTTLSDIRLDSGITYQAAPEVIVELNKLKQDAKDAVTAKDKEAARADAAEAKVKDLEAQVEQIKQDAVSQAKVRVELENVAKAHKVEVKADSTDRALREAVIKAIRQDNADLSQKSDGYIEAAFDIAVSDAKQRADAAGVQRQQLTPSATNQPTFTQDSQTKLTGRAAMIASRNQ
1	Hypothetical_protein	PP_00651;hypothetical protein;phage;-;PHAGE_Xantho_vB_XveM_DIBBI_NC_017981	139 aa	671299	671718	+	MSMYDQLQQKAFAGMKGDSRYDLVETFAAENEIPFGVVITQGTSATQAKLGGAKPIGIALHSHAVVGGYAKFDAVSVLRKGVAWCVVKDSEAITAGSAVSFDPASGKVAKTGTALPNATFKTAVVDCGKYGKLALVELA
1	Head_protein	PP_00652;major capsid protein;phage;-;PHAGE_Pantoe_vB_PagM_LIET2_NC_048751	315 aa	671780	672727	+	MTDIRQDAFELNAIKTCLNAVGVFNQDAGLFTQRQLEFVRNKIYEEKLPGMNGLSLVPVSSESPEWAETVTERIYDMVGMAKVVANYADDLPRADVAMTERAVKVKNIGAAYGYNLQELKAASANQTDLPSSKARAARRAVEVKMNEIALLGDKEFGLNGFINHPNLGETSVTGGWKTATADAVLADLDNLHDTVVLQSKGVHQPTHLLLSLTDYQTLSSKYMNTADKVDVLTFFKRKHPNLTIQGLWELEKAGTGNKNLAICYEKSLDNLTLETPQDFTQLPAQERNLELVVNCVARVGGVFLRYPLSATKAEI
1	Neck_protein	PP_00655;neck protein;phage;-;PHAGE_Faecal_FP_Brigit_NC_047909	152 aa	673265	673723	+	VSSVVKVKINNKGLEKELELINKIGKARVKVGVQADAGIHSESGESLVDIGIWNEYGTAHIPSRPFIRQTFEDNQQALAQYLGRVVENVAKGDDLVQELSKLGQWYQDKQKKTLTSYPWTPNAPSTRRRKKSSKPLVDTSQLVNSIRYKVEI
1	Head_protein	PP_00656;putative head closure protein;phage;-;PHAGE_Pantoe_vB_PagM_PSKM_NC_048767	119 aa	673723	674082	+	MQIFSSQSSFRKPYKILVRSDGEYVKGKWVNDGEIEQTLMASIQPLSSAEMDRLVVSMQGRRVSSAVKIYTDQKLTVAGENAHNVAVVLFDGERYEVISRASYHSGVLSHHRYVAIRVK
1	Hypothetical_protein	PP_00657;hypothetical protein;phage;-;PHAGE_Acinet_AP22_NC_017984	169 aa	674084	674593	+	MLERLYDLLGDLSDRPFIRAYENGREPEKPFFTYELKFERTPEHFHYSAVNDEGNQTVKTHIDAVLELNYFGGNSLQALRDVCMRLSMQSCRERWLNDGVALIRIGRITHLAFLNEQREYEDRAMVELEIRYAASVQDIVGIIEQVEVTANIGRASEKNLIGVNKNGEN
1	Tail_protein	PP_00658;tail sheath protein;phage;-;PHAGE_Pantoe_vB_PagM_AAM37_NC_048766	357 aa	674580	675653	+	MAKIDRLVNVAIDLNTTTIAGKSFSDLLILGEHTLNNSARLLVVTDPNELLDLGLKSNNPLYIAVATAFAQPSHVAQVFIGRKAQDESVTDALAAVARENNSWYGLALVSREDADVMLAAAWAETNGKLFVTASADEKLPQSAEKTDIASKLEAKQYYRSAVMYSHKATEEYPEIALMSYSFTFYPGSETWNLKKLAGVSYSPLMEGEYLACSKKNATTFEKFNDSFAVTQGGKVAAGEWIDIIRFRDWLVQEVQINVTSVLINAYGKVPYTDKGIQLIGAAVRQALDLGVARGGIAPTELDDNNKEIPSYVISLPLAAKVSNNNKGKRLLQDVKFSARLAGAIHLTEIKGNLAYSL
1	Phage-like_protein	PP_00659;DUF3277 family protein;phage;-;PHAGE_Faecal_FP_Brigit_NC_047909	141 aa	675699	676124	+	MALATYAPDEVSIVIGAVIVSGFADGTFIDIEEMSDGVSSVAGADGEVARATSADPRKKVTLTLLQTSDTNDVLSELYAADKVSKNATFPIAVKDLRGRSLFAASTAWVVKSAKLELGKEVGSREWTLETADGKLFVGGN
1	Tail_protein	PP_00662;tail tape measure protein;phage;-;PHAGE_Vibrio_vB_VpaS_MAR10_NC_019713	776 aa	676791	679121	+	MNAIRELVTLLRYKVDNSGLKAYVVQTQQAAKGIRSNLNNAVDGLRAKFSGAAVSVKEVGNNLKDAKNQMLSLRNLVGGYFAMVAGGSAIKIADEWAAVDSRVKLATKSAEEHKYALSQIFDLSQRSGQDYLASADLFSKVNRSAGDLGLSLDDTLNLTEIIGQTMTIGGGDQGAQQAALMQLGQALGSGALRGDELNSIIEQAPRLANAIADSFGVPIGQLKDLGKEGKLTSKELAQGLLKQADKIQKEFDQMPKTFGRGMTILKNKAGQLIDVAVNKVSKLGAAFYNAAEWVTENIRLVGFLAGTVIGGKLMFALAAAKKSLRQLLMMGARAVAPYLAMAAAAGVVALVLEDIYGWTQGDLSFTGALVGRYEVWADKFAALGKLADKLWINVRGLLK…
1	Hypothetical_protein	PP_00663;hypothetical protein;phage;-;PHAGE_Erwini_phiEt88_NC_015295	193 aa	679212	679793	+	MSIVNLLFSALSGKRTTIGVLELDALLTENTSLSSQITEYPIEDGTVISDHITRESERLSLSGVITGTGTLFNVGLGKYKLIAAKETLRELHAKRELVTIVTGLDVYEDFAIESLEIERNSDDGERLNISAEFRKIQKVTLRKEEVPPEKAAPNAKGKAGQTKAKTGKAQTGKPTNTQAQKITKLGEWSGKKQ
1	Hypothetical_protein	PP_00664;hypothetical protein;phage;-;PHAGE_Faecal_FP_Brigit_NC_047909	104 aa	679790	680104	+	MITINLANKNDFITEVNLDEEVFFLHFSWNDTIGFWSLTIENAYNDELVSSIVILPNRPLIAPVRRDELPLGELIAVRDDNLQTIGRDDFINGKAVLIYIGVDE
1	Tail_protein	PP_00665;putative tail protein;phage;-;PHAGE_Pantoe_vB_PagM_PSKM_NC_048767	318 aa	680101	681057	+	MSYRFLRSYKLMIGKKGQKDAIVIESPMRIEFDIEKDCEAEPNENTIKIYNLASTTRKTIEQPDMRCVLYAGYEQEGNVLLCSGDIATAYSYHQGADWVTELYVLDGLVEIRDTSVSLGYVGGVSSTQITNDIAAKMGVTVVGADNLKSRTWANGFSFYGAARKALDKVVAGTGLEWSIQNGELQIVNRNGVTKRSGYVLAKDSGLIGFPERTREAARSKKQDTPNKKQDEKFAFDRQARDGWNVKSLLLPMVNPCDKIKLESVTVTNWFRVEKIKHSGDSHSSDWQSELHLVDLNAPTKAQMKTQSKHRKKRKKKDD
1	Plate_protein	PP_00666;baseplate assembly protein;phage;-;PHAGE_Salmon_SEN34_NC_028699	223 aa	681060	681731	+	MTDILTALSEINVSLPGKIVSYDAETVRATVQPSIPKRLANGEVLNAPQIVNVPVMFPMADINGAVAQVTLPVKVGDGCLLIFSQRSLENWLSGSNDAPDDPRMFDLSDAFCVMGGNSRSPNADAENLCIKYGSGKIKIAPNGNITINSPDVRVTTDNFIVTAPTSTFNGNVIVNGGISTAGKGGSVSVSGSLTTTGDVMADGVSLQSHKHKGDSGGTTGAPS
1	Tail_protein	PP_00667;tail sheath polimerization initiator;phage;-;PHAGE_Pectob_PP101_NC_047791	121 aa	681728	682093	+	MIDLKLSGQHDLMIKDRKLVLVDGVNQKAQQIKVVLLTFLGEWFLDTTIGLPYFDEILTRNPDNARIQSIFRKKIMGVKGVLAVERLSLEFHLKDRVLAVQFSALTNEGVVKDKVSIKRNG
1	Plate_protein	PP_00668;baseplate component;phage;-;PHAGE_Erwini_phiEt88_NC_015295	478 aa	682086	683522	+	MANYGLTRSGFVRKRMPEQLKELYENAKKMFGEDIDLSPETVMGMMLNIESERFAALWELIESVYSAMYPISATGANLDRAVSFTGVTRLQAEHSTVPVIFYGNAGVEIPQYTAVRNVGTQILYYSDEDARIDSNQAAYARIELNSNTINSGDVFSVVVNGVTYRFTAMRSSSASVIQGLANQLKAISYADVSNDNVIIEISAQSIPHFSISVSQNLTLSRLGVRCMLSTESPSEDKADIGQMIELVNMIDGVVEVNNVVEGASGRLEESDIELYQRYHRGVWQNGAGTIDSLYANLSKVAGVHSLRIYENDADQTINGIPKRSLYAVVKGGLDTDIASTLLKFKPLGIGTHGQTEVTVRDSQNQPHLIKFSRPTKCYIWLKVTIETFVDEDEIARAGY…
1	Plate_protein	PP_00669;putative baseplate protein;phage;-;PHAGE_Pseudo_Zigelbrucke_NC_041904	204 aa	683531	684145	+	MKDILTALNDDFKQLGRERLLSQFNYSPNLNAFLSLLLLPHHEIQATLKQMLTERHIDTAIGKQLDGVGDIVGMPRPFARVNGDWYFGFSGQSKAKPFSRAPIRDLATQTNSRDFNYMLDEHYRRLIKWKVIANHSHGTLDDVIEACRAIFLAERVSITEGQDADVHIAITRMAKNRLDAVEQEPVLWVPTAAGVKVTVEFINA
1	Fiber_protein	PP_00670;tail fibers;phage;-;PHAGE_Haemop_HP2_NC_003315	751 aa	684155	686410	+	MKLKLIDLFKRITWAKNGDLTDFSQTNYEAGWAHLGDDTPTVQDFNYVQQMNDKKDQWLFNQLKAVLEKANIEPTEENVNSLRDAILALSKGYSHPKSLTADTVNFVDEQGHTHEIAKATLQKQGITQLYTGYDSQREDLALTPKTAYQLKQLIDSNTRSLGNVIPNSKKSSAVNSNSADTVATSAAVKTAYDKAVEAKTTADGKVGLNGNESINGEKTFENRIVAKRNIRISDNPHYASYGDHLNIGANNSDCWFEYKSSNREIGTLRMHANGDFTYKRNKIYHEGAKPQFNTDIEDKPDTLAGYGIGNFKVEQGQGDANGYKTDGNYYLASGQNLPENGEWHIEVVSGGATDAVRQIARKANDNKIKTRFFNGSNWSEWKDAGGDGVPIGAVVSFPR…
1	Tail_protein	PP_00671;tail collar;phage;-;PHAGE_Haemop_HP2_NC_003315	208 aa	686413	687039	+	MYYYDSANKCFLSDDIHNIPAHAVQITNDLYSTLLNGQTQGKQIIADKTGNPILIDPQPSAAHQLNLDTLTWEISAEKQTALLAETQTRLVANIDKHAAKIYSTWTRFESEYRERQAAAEAFKAANYEGECSRYISDFAQRARLDNKTATNLILTQAAGLEKLQVELANQRMRKYELKAPNLTLEQLQSIHDDIIKQMDNLMEEYQNG
1	Phage-like_protein	PP_00672;enoyl-CoA hydratase/carnithine racemase-like protein;phage;-;PHAGE_Haemop_SuMu_NC_019455	162 aa	687032	687520	+	MAKVYLAMYKHKRDWGKEPVKAIADRITRFCTKGKYSHCEIAIERIEFGNGHHYEHATVYDCYSSSVQDGGVRCKQIDVSDNTKWDLIPLDGVTEEQIKAYFDRTSGKKYDWWGALGIVLGIKQKRSKYFCSEWCFNAICGSERGWRFSPNQLAAIFNKEKS
1	Regulatory_protein	PP_00673;Com translational regulator;phage;-;PHAGE_Pseudo_B3_NC_006548	39 aa	687696	687815	+	MQSIKAIRCTFCNKLLAKVGIVGYLEIKCPRCKTVNTTR
1	Hypothetical_protein	PP_00674;hypothetical protein;phage;-;PHAGE_Haemop_SuMu_NC_019455	281 aa	687877	688722	+	MANQNTFKQAPLPFIGQKRMFLKHFETVLNENIKGDGEGWIIIDTFGGSGLLSHTAKRLKPKARVIYNDFDGYAERLAHIDDINRLRAELYSVVGNATSKNKRMTKDCKAECIRIIQNFKGYKDLNCLASWLLFSGQQVATLDDLFQHNFWHCIRQSDYPKADGYLDGVEIVKESFHTLLPKFSNDPKALFVLDPPYLCTKQESYKQATYFDLIDFLRLVNITRPPYVFFSSTKSEFIRFVNYMLEDKVDNWQAFENAKRITVNAKLNYQVAYEDNLVYK
1	Hypothetical_protein	PP_00675;hypothetical protein;phage;-;PHAGE_Haemop_SuMu_NC_019455	87 aa	688761	689024	-	MTNFRMRTEQEMMMELALVAVKEHDGFIADGSQYSLPNGRGQTFVYNTAFLDVRFVEDGRKDCVVRFTSTLALFAPPFYCLLSELED
1	Hypothetical_protein	PP_00677;hypothetical protein;phage;-;PHAGE_Vibrio_12A4_NC_021068	150 aa	690481	690933	+	MKLTSKGRYAVTAVLDIALNADGGPVSLADISERQHISLSYLEQLFAKLRKDGLVKSVRGPGGGYQLGLPSEQISVGMIIAAVNENIHVTKCLGRENCKNGVECLTHELWEDLSLRIESFLNEITLAELVNKRNVKRQSHRDFSNLLVNQ
1	Hypothetical_protein	PP_00679;hypothetical protein;phage;-;PHAGE_Mycoba_Pepe_NC_028680	126 aa	692274	692654	+	MAYSEKVIDHYENPRNVGSLDKKDSNVGTGMVGAPACGDVMQLQIKVDDNGIIEDAKFKTYGCGSAIASSSLITEWVKGKSLEEAGAIKNSQIAEELELPPVKVHCSILAEDAIKAAIADYKAKQG
2	Hypothetical_protein	PP_00773;hypothetical protein;phage;-;PHAGE_Haemop_SuMu_NC_019455	87 aa	779954	780217	+	MTNFKMRTEQEIMMELALVAVKEHDGFVVDGSQYSLPNECGQTFVYNTAFLDVRFVEDGRKDCVVRFTSTLASFAPPFYCLLSELED
2	Hypothetical_protein	PP_00774;hypothetical protein;phage;-;PHAGE_Haemop_SuMu_NC_019455	281 aa	780257	781102	-	MANQNTFKQAPLPFIGQKRMFLKHFETVLNENIKGDGEGWTVIDTFGGSGLLSHAAKRLKPKARVIYNDFDGYAERLAYINDTNALRTQIFAKIGNATPKNKRLPKSLKAEIIKIIDQFKGYKDLNCLTSWLLFSGQQVSSLDELYKKDFWHCVRLSDYPSAEGYLDGVEVIRESFHTLLPKFTDNPKALFVLDPPYLCTKQESYKQATYFDLIDFLRLVNITRPPYIFFSSTKSEFVRFIEYMVDDKVHNWQAFENAKRITVNAKLNYQVAYEDNLVYK
2	Regulatory_protein	PP_00775;Com translational regulator;phage;-;PHAGE_Pseudo_B3_NC_006548	39 aa	781159	781278	-	MQSIKAIRCTFCNKLLAKVGIVGYLEIKCPRCKTVNTTR
2	Phage-like_protein	PP_00776;enoyl-CoA hydratase/carnithine racemase-like protein;phage;-;PHAGE_Haemop_SuMu_NC_019455	166 aa	781454	781954	-	MIGAKIYLALYKGKKTGKNPSALLARLSDWLTRKLTKGVYSHCEIAVMKEVFVSGHHYETEVMYECYSSSIRDGGVRCKQIDVYDREKWDLIELEGVTEAQIKAYFDRTLGCKYDWWGALGIVLGIKQKRSKYFCSEWCFNAICGGESGWRFSPNQLAAIFNKEKS
2	Tail_protein	PP_00777;tail collar;phage;-;PHAGE_Haemop_HP2_NC_003315	200 aa	781951	782553	-	MKVYFLKENLNSYQIFPIPQNLNDFVEMEVENESELETKQLIDFKSQYILVDRQPTELHKWNGNSWVVDKKKKTEIKRELIKNLVDSIDDTAANISARWTRFAEEYKEREAAAIAFKEANFAGEVSVYISSFATVAGLDNQSASLLILQQAESLRTLQQQLAVQRMRKYELKHEALSDEELQRIHDDIIGKMQTLAEAQQ
2	Fiber_protein	PP_00778;tail fibers;phage;-;PHAGE_Haemop_HP2_NC_003315	569 aa	782565	784274	-	MAGLNETNKWETEIYRIEENDPVHGGEDGITNKPIKQLANRTKYLKTEVEKRYIAQNASTEQTGLVQLDSNTDSDAEDKAATPKAVNVVKALVIAVRNALNNYIPNSKKSNADNSSSSDTIATSYALKKVRDIATKRATDTTAGQTVLSHKTNGTDKSKSASEFALGELNKELAGKGVPLGAVVSFPKGMNPRGYLRAIGGTFNRATYPDLYVANGNSDILPNLHRSDVGMTAYFAVDNIPTGWIAFDSIRTTVTQQNYPELYRYLVGKYGSISNVPLAEDRFIRNASNNLSVGETQSDEIKKHVHKVRTHWVNSSDSNIFYDKTKTVIDSRLRTATTTDDNLSDNGFMHPLLDSPMATGGAETRPRAIALKLCIKAKNTFDDVQFWVKAFGVVENAGA…
2	Fiber_protein	PP_00779;gp25, tail fiber;phage;-;PHAGE_Burkho_phiE255_NC_009237	189 aa	784306	784875	-	MARLRYPDIIARDAKYTALAELGQRLPQFKLSPIMTTLVDLLDDRFIEVLAEKWSVTGYDGLFLATTQESKKGLIKKSVELHRHKGTPWSVREVIRQLGFGEIEIDEGLKNRDYSANTFVNKIPSDERWAYYGIQLSKPVTNEQAVEIRKILRNFVPARCLLGVLDYKSAPVLYNNKVRYNKQYNHGSV
2	Plate_protein	PP_00780;baseplate J-like protein;phage;-;PHAGE_Vibrio_X29_NC_024369	368 aa	784868	785974	-	MKADDVKIVSEDVKQILADTIADYEKRTGKTLQPAHIERSIIQSYAYRELLVRKGINEAFLNTFPQFAKGLALDLCGEPMGCYRLQDKPARCVLRFSIEATHPLVLIPKGTRVAVDEKLEFITLNDDVITPLISYVEIEAQANIKGTMGNGWEIGRVKTLKSPLMTSLEVKVSNIDVPSGGLVQESDDDYRKRILSAPEAFSTCGSVAAYDYHVRAVSQAIADVNVATPKGGLVRITVLTKEGIPDSRLLNDIKQYVSGEKRRPLCDTVEVKAPTQRDYQITATLKLLDGFREDIVKTKARDALQFYLSDKTKKLGLDVVPSALISALRVEGVYDVTLTSPQKIVVAENEWANCTAISVEVESERTNG
2	Plate_protein	PP_00781;baseplate wedge subunit;phage;-;PHAGE_Salmon_Fels_2_NC_010463	121 aa	785974	786339	-	MNTHTHLTTHWQLAPNDEVQSVIQGIDDIHLCIANILNTIKGTDILRPEFGSDHFRYIDQPEDLAVPNFVREITFALQRFEKRIEIDEVKVSGNAPHFTFTIFWSLKEDVYREIYSTEVKG
2	Plate_protein	PP_00782;baseplate assembly protein V;phage;-;PHAGE_Mannhe_vB_MhM_1127AP1_NC_047750	202 aa	786394	787002	-	MQTHNFTATYQEGIVSAVDSTKHKVRCKIPALDDLETAWLSYLTPNAGGNQFYCLPDVGELVAIILDARGEGGCVLGAIFNAQDPTPTGDSNIWMKKFSNGTIIKHDRNSGNVEVSAVGEVLIKSPSKVTIDCPATETTGDLMVKGALTYMKGMTGYGGGGATAMINGSLETKGGDIKADNISLKTHKHTEQGDGKDTSIAK
2	Tail_protein	PP_00783;tail protein;phage;-;PHAGE_Burkho_BcepMu_NC_005882	354 aa	786989	788053	-	MSNIAQPDFSLFYEKTNITADIEPHLIELSYTDYLEGQSDELVVQFEDISGKWIRAWFPTQGDKLKGAIGYKGEQLVDIGAFEIDEVEYQYRPSNITLRALSAGVSKNQRTLKPKAYEHTTLAQVIAVVAKRLKLKVVGEIKHIPIARITQYQERDLEFLARLGREYHHSFKVVNDQLVFTAKEKLGESESVLTIEEQDTISISLRDRISSTAKEVNISGYDANGKKVIKKSKKAKAKREDVSQAAKSSEDSLQIVTRGESQEQIDARGEAALAEQNDDQQSGTIKLWGNPKLVAGNTILLRNLGVFSGKYLIKSSHHTIYRNQGYTTTIDVRLLEFIADDLVTQSMEKHNANP
2	Tail_protein	PP_00784;gp20, phage Tail Protein X;phage;-;PHAGE_Burkho_phiE255_NC_009237	76 aa	788046	788276	-	MTQTVLKHIVKQGERWDNLAYHYYGNALEYSRIIDANPHLSFYEVLPTGATVFIPVLQVKPTNNEDMPPWLRGDNE
2	Phage-like_protein	PP_00785;gp19;phage;-;PHAGE_Burkho_phiE255_NC_009237	310 aa	788257	789189	-	MYLMLGTIALEPIDVTDFSEIQAARFAEHQVLKGKPRLQAMGESLAELNLSVRLHHKIGGVERRYQALLAAKAKQDALALIWGRGKFKGNFVITDIHSNTLFTDKYGNVLCRELTINLKEYVGELKNNLLGAALNIGKGSLLGSILPPEFFAGMNAAKEALTKGIDLYNQGKRIVDEVQNTIAIMKQFSQDPTTALAYLPSVLGNLDGALGSFSELTGMSELFNGVRSVLPVVSEFSQEVAEIQSGLMAIQSDFQQGSSGSDWSEWFPSANRTMSEVAESFDFLAPRVAEMTAWIVLRNDYEVNNDTDRA
2	Tail_protein	PP_00786;putative tail tape measure protein;phage;-;PHAGE_Entero_Arya_NC_031048	782 aa	789189	791537	-	MSSNLAISLVIGASVGGAIAGIKNLRNSLKLFKDESQSVGSRMLGLGKNVALGTSSLISLGTAATTSMLAIAQPAIKFESAMADVKKVVNFDSPAQFKEMEQDILRLTRTIPMASEEIAAIVAAGGQAGIARENLLGYAEDAAKMGVAFDMAAGDAGTAMATMANVLGKPISEMAKFGDAINHLSDNANAKAADIVNVIARAGSDTRMLGLTENQAAALGSTFLSMGKAPEVAAQAIKGMSSAFAELKAGKHAKELQMLGLTPKSFAKAMNKDAQGAISDFIARVKKLPKDKQYPLLAKMFGKQYADDIMLLAQNTAEYNRQLGLLEERDENGNLKYMGSMQREFENRSATTENNLQLLKNSFNEIGIAIGAKLLPPINLLVNKLKPVIYNILEWMNAN…
2	Phage-like_protein	PP_00788;gp41;phage;-;PHAGE_Burkho_BcepMu_NC_005882	91 aa	791984	792259	-	MSLSNQIQIYRSIQLQFPIKDGEGKDITELKIRRAKVADIKQMSNFKGTDADKEIYMLSLLTGLVPEDFDAMDIADYAKVQAALADMQKGK
2	Tail_protein	PP_00789;gp14, phage major tail tube protein;phage;-;PHAGE_Burkho_phiE255_NC_009237	172 aa	792353	792871	-	MSVAINQIINANVYMDGNSLLGKAKQFKLPDIEFEQIEHKGLGLVGTIKLPSGIAALEGEVTWDSFYPEVRAKAYNPMKNVQLMARSNLQVFDARGLVAEEPMVTIMNVSFSKTTGGSLKNKEATEHADTFQVHSIKQTVGGKEIFFYDAFANILRVNGQDVLQKYRTNIGQ
2	Tail_protein	PP_00790;major tail sheath protein;phage;-;PHAGE_Burkho_BcepMu_NC_005882	461 aa	792882	794267	-	MAFHHGTETKRVTGGSVAVETVDGAIIGIVGTAPIGPLNELTLCQTKKDFAKFGTILNQGFTLPDAFDVIARYAAGQVYVVNVLDVSKHKSEIQDESITLDETTLLANTQKKGLLSLTLKSNSTPLTLNEDYWVDMQTGEIRLKVSKTSLTATYTYADPSKVTEEDIKGGIESSTGKRKGFELLRDGFNLYGADAKILICPEFDKTASCASALGTLAEQLKAVAYVQLPKGTSLSKAIQGRGPQGTINAKDSTERVRHFFPYALGSSNQLESLAVHAAGLRMKVDVEKGYWHSTSNHQLLGVIGMELPLTARIDDIQSETNRLNAVGITTIFNSFGTGFRLWGNRSSNYPTVTHIINFETALRTGDLIDESIRMVELQYIDRPIDDALIDSLTETVDTY…
2	Phage-like_protein	PP_00791;gp11;phage;-;PHAGE_Burkho_phiE255_NC_009237	165 aa	794277	794774	-	MSATQTILNSIQTHLLSQIDRFAIELFPDNPSEYFLRDESGAILIQYAGSKFERINSTDIIQQRRTVTIALTVIARSQHNDDGALAILDQVRLAIVGFRPENCLACALINEEFAGEADGLWQYQLLVQTETWQVEQTKAVDLPKLANVYSRKPTDPLNPILQPKS
2	Hypothetical_protein	PP_00792;gp10, conserved hypothetical protein;phage;-;PHAGE_Burkho_phiE255_NC_009237	144 aa	794786	795220	-	MYISAQDLTEVLSERSLIELSNDHSRATEYNPLVLDKACQYATETVDGYLRSRYLLPLKSVPTIVRNICLQLARFWLYSRRPEGTGFPENVKDTYAQALKDLERIQSGKLHLGLEELNENGTNALDDVAKFKTRANKKIDLTGY
2	Head_protein	PP_00794;major capsid protein;phage;-;PHAGE_Rhodob_RcapMu_NC_016165	308 aa	795603	796529	-	MSDLSKHRVVDPVLTELAQGYYNGNMISEVLFPIAETQKEGGKIPTFGRLAFRLQTTKRELRAASNRLTPEDIGSLTVVLEENDIEYPIDIREVSEAEGVYPLRQYATGVTQDVIVLNREKACADLALNEDNYDASNKITLSGTSQFTDKNSDPISVIKAGIRAIKRATGRKPNVCAISGDVWEVLSEHPKVLEKIKYVATAVLTPEDFAKLVKIDKVIIGEAVYEQSSELKDIWSKAIVLAYVAAASKEKKQNIYEPSYGYTVRRKNGLYVDTYTEVGGKVEIVRTTDINKPYIVGKAAGYLIKGCI
2	Phage-like_protein	PP_00795;gp6;phage;-;PHAGE_Burkho_phiE255_NC_009237	367 aa	796548	797651	-	MNLIEIFKAGTRKDANGKEVTLTIEDLQQAVQSYNVEFHEAPAVIGHPQHNHPAYAWVKRLELDGDILKAEFDQIDPEFAEMVDKGRFKKVSASFYLANSQANPKQGSLYLRHVGFLGAMPPAVKGLRNPEFAEDEEGVVDFSDWTEATLWRRLRDWFIGKHGQEEADKVLPDYLVGSVQEEAVRNSLQPQKAESPIFNEPTQQQGEPEMSAEEKAELERLKAENQQLKDEKAQAEAQKAEAQLNQTKVENADFAESLVSVGKLAPVSKEKAIELLNCAAVQSAGGVVEFGEGENILTAIKAFLEAQPQIIQFGEVATKDNATTTEDNTVEYAEGTSAEAIDMDKRVRAYMKEHNVSYVTAFNAIHS
2	Phage-like_protein	PP_00796;virion morphogenesis protein;phage;-;PHAGE_Rhodob_RcapMu_NC_016165	166 aa	797894	798394	-	MIKITLNDTQALAKLHSIAQQLQHPRKLYGLLGETLKKIHADRFKAEVAPDGKKWQPLSSITRKIKGNDQILKQGGYLSQKTAYNYDDNRLEFGSDAKYARLHQFGGVIRPKKGKRLKFGKGSNTVYAKQSKIPARPWLGVNAQDEQKLLKKATALLQRQINQNLK
2	Head_protein	PP_00799;putative head morphogenesis protein;phage;-;PHAGE_Pseudo_vB_PaeS_PM105_NC_028667	425 aa	798972	800249	-	MSKFTFQEQSRYFEKKLNLKTNSYLDVLGEEHDYFFVVAGANRNEVINAFREAVDQAIHHGETLESFRQRFDEIVEKTGWDYNGGRNWRTRIIYDTNVYGAYNLGRLQQHLDLADVMPYWEYQHNDNSHPRPEHVALDGTIRPATDPFWKYYYPIKAYGCHCTVIAHDEHDLKAMGKQVSPPVEIEYEDKLVGVRSGSPRLVTLPKGYDVGFAPYNFDDLSSSRNVEIDSILFQKLTTAEPRFASLLIQDVMKNTATVALLNHSMKEMVETVSNEKIARGKMKYVGVIHDEVIDKLTAMDKAPQTAVIAVRDEDVLHALRDTKQAKGINLPIEFWEQLPEKLRNPKAILFQPKESFNDKNAKDTLLFIYDTDHGKVAVKMDYEVKLRDQLTSKKFKANL…
2	Portal_protein	PP_00800;portal protein;phage;-;PHAGE_Pseudo_B3_NC_006548	471 aa	800250	801665	-	MAKKFDLVKEIAVRSHAIDYFSMGQYLPNPDPVLKKMGRDISAYREVLSDSHVAGCVRRRKAAIKGLEWRITPTGNDKTDEILNTLFERLPLPQIITEMLDAALFGYQVLEVMWENQNGLWLPAEVIGKPQEWFVFDEQNQLMLRDKENRNGKLVPEKKFLLTTQEANYTNPYGKSDLALCFWAATFKRGGFKFWLEFTEKYGSPWLVGKHPRQAQTHEIEDLLDSLEQMIGTAVAAIPDDSSISMLESASKGGSSQVFDEFLKYCKSEIAIALLGQNQTTEQESNRASATAGLEVTKEIRNEDVTLVESGFNQLLNWICELNFNMETLPKFELYEQESIDKVQVERDQILSQMGVKFTAQYLHRTYGFEDGDIELTVNNTPKTAEFNEPTLPSNITDG…
2	Portal_protein	PP_00801;portal protein;phage;-;PHAGE_Vibrio_12B12_NC_021070	440 aa	801667	802989	-	MGLTTNTTPRTVLYNYQKRWLQDNSRFKVAMFSRQSGKTFTTTLEIVLDCMACEARGEKTRWVILSRGERQAKEAINEGVKRHLEAVGIACQIMEVPFSPTINALEVIFPNGSKITALPANPDTARGFSANVFLDEFAFHQDSREIWKALFPVISADWKLRVVSTPNGKGNKFYELMTDLNNTEWSRHTVDIYQAVADGLPRNIEQLRKGLNDEDAWAQEFELKWLDEASSWLSYDLIDAVEHHQAGIPELYTGNPCFVGMDIAVRGDLTVIWVIELVGDVYWTREVITLKRVALREQLAELDRVFNQYHVITCYLDQTGMGEKMVEDAQYSHGKRRVQGVLFNVATKLNMATIGKNAFEDRQIRIPQGDTDLREDLHKLKKVTGSNGVPRFIAESDSK…
2	Phage-like_protein	PP_00802;gp27;phage;-;PHAGE_Burkho_BcepMu_NC_005882	182 aa	802973	803521	-	MAPRSSIEQLPEDVRRWLERALTENGFAGYVELEKLLKDKGYSISKSAIHRYGQKIEGRLKAIKESAEIAKLITESVDDDGDSQSDALMRLVQTDLMNILIESRNTEELSVKDKIKLFGNIGKNIAAMTSASVKLKQYQAEHKAKLLAKLDEMAKNAEQEGNDMPTLERVRKGLLETYGLNN
2	Hypothetical_protein	PP_00803;hypothetical protein;phage;-;PHAGE_Pseudo_JBD67_NC_042135	100 aa	803531	803833	-	MMEKARREGMRWQLLNVLHKAMPYTTSEQFLLDVIRGIYPNVTALEIRQQLEYLQDRKLISIDKQPHGVWFADIHRLGVDIVEYTIDCQAGIARPEKYWA
2	Phage-like_protein	PP_00804;putative lipoprotein;phage;-;PHAGE_Pseudo_JBD67_NC_042135	102 aa	803830	804138	-	MTINVEFWHLVGLLISFLGCCFGFAKMLVAQFQNSLSERHHNQMKVNDKVEDIEKQLNQMQSALPLNYVLRDDYIRGQAILEAKMDALHKTLSDLYKMESTR
2	Hypothetical_protein	PP_00805;hypothetical protein;phage;-;PHAGE_Haemop_SuMu_NC_019455	85 aa	804262	804519	-	MNLQVIVVCTTFFILLCGYVFFRLKQAQRRVEKLIEENAQLQTEKAVAQTQIKHHQVRQKNEENIVSTSRERIIDRLHNQNDLRD
2	Hypothetical_protein	PP_00806;hypothetical protein;phage;-;PHAGE_Haemop_SuMu_NC_019455	76 aa	804516	804746	-	MKKLNELITNTDGRLSTTGTIQFGGALLMAIILAICVYLDRSYVPELFMTFAIFCGGGVATKGFANAMERRQGGRE
2	Phage-like_protein	PP_00809;putative N-acetylmuramoyl-L-alanine amidase;phage;-;PHAGE_Haemop_SuMu_NC_019455	178 aa	804986	805522	-	MAIHHIVIHCSATTNGKPLRTSSQSAAERIDEWHQKRGFKRNPTYIKRFNPHLKHVGYHFIIDTNGTVETGREVGETGAHVKGHNQNSIGICLVGGITGMGKNHGEYTRKQWQALHKLLRKLESRFPSSRICGHRDLSPDLNGDGTITPNEWLKDCPCFDVWEWLDSEQVINDEHLFE
2	Phage-like_protein	PP_00811;gp01;phage;-;PHAGE_Burkho_BcepMu_NC_005882	124 aa	806102	806476	-	MSTNADIFDEKAPEILADLAKHIETQLLTKVKSNEFNSELAKQIGIEVASHIAQSWGGEVIYIPRNLVLLLSERDRKIFNEFNGSNHRELARKYNVSMQWIYQIVKKVTKEEIARRQFDMFSEK
2	Hypothetical_protein	PP_00812;hypothetical protein;phage;-;PHAGE_Entero_SfMu_NC_027382	162 aa	806480	806968	-	MRYTKAKYIQLIHIAKHKLSIDESTYRSLLMNLTGKSTCKQMKVTELDKVLSALETKGFQNNAASFHKKTHTSNYHSPSSGKAVVKHDIALKIRAVWIDMSKQGFLRDGSEEALNQFVRNVINPILKPEKLMVLGVAALDYRQGTIVLERLKKWREREINRS
2	Hypothetical_protein	PP_00816;hypothetical protein;phage;-;PHAGE_Haemop_SuMu_NC_019455	65 aa	808499	808696	-	MNKNINKFDHFKYYSEQAANSERRGELQDAKAQWAIAELNAPNARNQEWCKHRAAFCDRVLRKPF
2	Inhibitor_protein	PP_00817;host-nuclease inhibitor protein;phage;-;PHAGE_Haemop_SuMu_NC_019455	172 aa	808801	809319	-	MAKKATRIKTDTFAVRYQTRDEVEVAIKEIGDLNRELERLAIEQNDKLAAITEEYAPLMNAIKEKLAPKQDAVQAWCESRRDELTQNGKTKTGSFNTGEVQWRQRPPSVGIRGAESVLESLRTLGLVRFIRTKEEVNKEAMLNEPELAATVAGVTIKTGVEDFVITPFEQDI
2	Transposase	PP_00819;transposase B;phage;-;PHAGE_Bacill_BalMu_1_NC_030945	305 aa	809544	810461	-	MTLTQQIQQILERKNITQRELSQQIGMSAGALSAYLKGTYAGNIENIENALENWLKNQDKKIRSFIEAPEFIQTPTAERIFNALEMARFATTIVPIYGASGVGKTKACQEFKKQNQNVWMITISPSRASLNAFLYELALELGFKDAPRRKDRLSRMIVEKLTGTRGIVIVDESDHLTYDAIEELRYIQEKAEVGFALIGNDRVYTRMQGGINPAHEHARLWNRLGNRCAIKASEKEDIQSVAAAWQLDTKDKELMKALYDIGTKAGGLRALTQYLRLAGIAAKGQGVAINLDLILQAKMHMQGAI
2	Transposase	PP_00820;transposase;phage;-;PHAGE_Entero_SfMu_NC_027382	669 aa	810488	812497	-	MKNWVTAKEIAGIGGLSKHPTNVNRLARKEKWIFREIQGVQGGGYEYSFSSLPLEVQTEYLLKHSEELKVNKENNDSNQQTMIESAWNVLASATFEQEKRAERRFQAVVKVARLVENKIPLMKAFEQVVALYATDSNDETISKGSLKRWWYKVKTHPQGIWLPLLLDRTERDNSCRWADISDKAWAFFCADYLRKSKPKFSVCYYRLTLAAEENDWTIPSLSSLKRKFYNEFTEAEIALARGGEHELRELTAPQIRTVMDLEAYEIVNGDGYQHNVFVDWYEDGRPPIRPKTWFWQDVRTRRILSYCVDDSENGDQIRQATLRMIKQYGIPKTILMDNTRAASDKQTTQQRKRGKRQTAGIKIDGMFDRLGIKVIRTLVFKGRGNGRAKPIERAFKRDS…
2	Regulatory_protein	PP_00821;transcriptional regulatory protein;phage;-;PHAGE_Mannhe_vB_MhM_3927AP2_NC_028766	75 aa	812508	812735	-	MSRNKRSQDMSNHEIRGELMKKGKSLSQLGVENGLAKTTVRNALDKPYPKGERIIAEALGMKPWDIWPSRYLNQD
2	Transposase	PP_00822;transposase;phage;-;PHAGE_Mannhe_vB_MhM_3927AP2_NC_028766	166 aa	812946	813446	+	MKSKKEWYLPRDLAGLGDLSPFPSNVTRKAKQEGWIKREAKGIKGGGFEYHYSSLPPAVQQALGFKPNEAKKEPLPAARVGERLKEIDRIMAAISSLEAKVKELEEPTLDSLPDTLDQAEKRLVRWFRQCNKDRQAMLLSSAEVLADMSLKEQKESSEPLENCEVA
3	Phage-like_protein	PP_01247;Ban;phage;-;PHAGE_Entero_P1_NC_005856	468 aa	1297782	1299188	-	MASQPQIKSSDKKTAQVSIPPHSIEAEQAVLGGIMLSNQHWDGIAERVIADDFYTFQHRLIFTEMEHLMRNQSPIDLITLDQALRSRGVSDEVGGFAYLAELSNNTPNAINILAYADIVREKAILRELISVGNRIAENSYSPKGQDIKLILDEAEREVFAIAEKRTTSSEGPQNVINVLESTIEKIDILSKLENHSGVTGVTTGFTDLDKKTAGLQPSDLIIVAARPSMGKTTFAMNLCENAAMASEKPVLVFSLEMPAEQIMMRMIASLARVDQTKIRTGQNLDEIEWNKIASVVGMFKQKNNLFIDDSSGLTPTDVRSRARRVYRENGGLSMIMVDYLQLMRAPAFSDNRTLEIAEISRSLKALAKELQVPVVALSQLNRTLEQRADKRPVNSDLRE…
3	Integrase	PP_01249;CP4-57 prophage;integrase;phage;-;PROPHAGE_Escher_MG1655	415 aa	1301313	1302560	+	MAVLVKPLSITEINNAKPKEKDYSLSDGQGLFLLVRMNGSKIWRFQYYKPISKKRTLISLGVYPEISLKDVREIRDLYRSLLAKNIDPQDYRLQQEQKAIQERQFTLTEMGKEWLYLKKNEVDTGRLKEVTFIDIGKRLERHLFKVLGHYSISEISAPLAIEKLKPLERAGKLDTLHRIIGYLNQIMIYSVNRGVINYNATADIGRVFIRPIAENNPTIRPEQLPKLFEDLQNSTLEIETRCALELLLLTAGRAGAITQLEWENVDFENSLLNIPKEKMKGRQGKVQDFILPLSKQAVTILRLLQKLNRCNSKFVFPSKKNPRQPISKETPNKALGRIGYRNILTAHGLRSVFSTAMNEAEFNSEIIEVCLAHFEYSSVRGTYNKAKYMPQRIEYMRWW…
3	Hypothetical_protein	PP_01251;hypothetical protein;phage;-;PHAGE_Escher_VB_EcoS_Golestan_NC_042084	114 aa	1302809	1303153	-	MSENNGWIKCTESLPEPGIKCLVFDAETQCVSMNFLMKDAKWYVGYNIKHWMPLPKPPNDETSANIADKLKALQSNPDKEVAHNQADKILCDLLNSLGYHDVVKEFENLEKWYA
3	Kinase	PP_01253;pyruvate kinase;phage;-;PHAGE_Mannhe_vB_MhS_535AP2_NC_028853	180 aa	1303502	1304044	-	MKEFNLKAALNGEPVMLRNGGKAVVKYNLLNEVEKLEVRDTVYPLIGYRFDGIYINTTSWNLTGKSVHWATMEYDIIGMWEDPKLTSEQVLEKACNEDLLVLCDGNPDLPLKVIAKTKNGEFVMQPEDGIIQPWLANLTMEWFFVKDSAPKSNTITVTLPKPFKAKKGDNFWFIVEDFEI
3	Phage-like_protein	PP_01254;phage protein;phage;-;PHAGE_Strept_phiBHN167_NC_022791	262 aa	1304055	1304843	-	MIVWALFDSGNGCYTQGAELFNQLVNQSVNIYPIGMDIECKNNHFINLNLADYGRMFGDNKLFDELDKLPKPDLIIASPPCESWSVASAMWGGNASWKQETGAVNRELSKFTVRGRADYDLPHVQFKYDHSFLNRINGELCIYNTIEIIKRYNPKVYVIENPASSKIWHYVNDILNFQIPFDNLAHYNLYNYPLRKPTRFKSNINLGLRNNHKSKPQQQWEDFSKSYNERSNIPLDLIVDIYKAVNQYLTNPIGVPSERLLF
3	Phage-like_protein	PP_01257;ORF10;phage;-;PHAGE_Vibrio_VHML_NC_004456	298 aa	1305438	1306334	-	MYWFRNAIIYQLTKQIDFENIEKQLKECEFTPCGSADVSHFGWSAPLVTSENLAHQANGKILLVAKREEKILPVEVVNRELNKRITALEEKEQRKLKKVERSSLKDDVIATLLPQAFSRIKTTALYIDTLKQLIFVDTASSKTAEDVLALLRKSLGSLPVVPLAFNCAPCEVMTRWVTDTAPDWLILRKEVEIREKEDLGVIHCKQKDIEDEEIIDLVQNGLISKLALEWENNLKFILVEDGTLKRLKFDDNITEQNDDIVKEDVTARFDVDFVLMASVLGKTVDSLIKEFGGIRDRL
3	Phage-like_protein	PP_01258;c-type lectin precursor;phage;-;PHAGE_Salmon_SEN22_NC_028696	394 aa	1306459	1307643	-	MTEENKEIIAYKGFNQDWTCRGYQYEIGKTYEHKGDVKACESGFHACEYPLDVLNYYSPAVSKFAVVKMSGETSKDSDDTKIASAKITIETEINLPEMVKKAVEWIKGKVDWDAAKVFNTGDQSVATNTGYRSVATNTGDQSAATNTGDRSAATNTGYWSAATNTGYWSAATNTGYWSAATNTGYWSAATNTGYRSAATNTGYWSAATNTGYQSAATNTGDQSAATNTGDRSAATNTGYWSAATNTGYWSAATNTGYWSAATNTGYWSAATNTGYRSAATNTGYWSAATNTGYQSAATNTGYRSVATNTGDQSAATNTGDQSVAEVSGKQSIAVALGWQSKAKASINGAIVCVYRNHDGELIHIKASKVGENNIKADTWYTLDEIGEFVEVKDD
3	Phage-like_protein	PP_01259;single-stranded DNA-binding protein;phage;-;PHAGE_Vibrio_VvAW1_NC_020488	144 aa	1307706	1308140	-	MARNTNTVILVGHLGSDPEIRQFQNGGQIATFNLAIGDDYRDKQGNTVKRTHWIPIVVHGNSADVARQYLQKGSKICVTGKLVQESWLDQNGNNRTALKVATQSFEMLDSKVSNETQQPSKDKEKPDPLSAAAEQDGFNDDIPF
3	Exonuclease	PP_01260;exonuclease;phage;-;PHAGE_Mannhe_vB_MhS_587AP2_NC_028743	216 aa	1308140	1308790	-	MEMYQLKAKCSGLADLMVKPKSGNGISATAKSAVRKIVKFDLFGYRDFEGNKYTEKGIALEEQAIKLSGRKRGLPLKKNTERRENDWITGECDIYVPSRRLIIDTKCSWDIGSHPFFADEAEEKAKKAGYDAQMQGYMWLWDCSEAQIDFVLLPTPYDQLSSYDDPNRYIDLVEQIPQEKRITTVTIKRDEKVIEKIKERVEIAQEYYQQLIQEMR
3	Phage-like_protein	PP_01261;recombinase;phage;-;PHAGE_Mannhe_vB_MhS_587AP2_NC_028743	306 aa	1308765	1309685	-	MTNQVQHQQNKQPPALKTFFESANVQNKIKELVGKNAATFATSVMQIANSNAMLKTADPMSIFNAACMAATLNLPLQNGLGFAYIVPFRNNKEKKTEAQFQIGYKGFIQLAQRSGQFKRLVALPVYKKQLIKKDFINGFEFDWEQEPEQNENPIGYYAYFKLVNDFSAELYMSHDDIVKHAQRYSQTFKKGYGVWHDNFEAMALKTVTKLLLSKQAPLSVEMQQAVLADQTVVKDVENQEFNYTDNIQEAEFLAVVDEATFEQCKQSIANGETTLQELCDSGAYEFSQEQIAELEAIENGNVPTQS
3	Phage-like_protein	PP_01264;putative methylase;phage;-;PHAGE_Lactoc_Tuc2009_NC_002703	245 aa	1310346	1311083	-	MKTELFNDHFQNYKRYHIPKAQLVIADIPYNLGNNAYASNPEWYVNGDNKNGESDKANSSFFDTDKDFRIAEFMHFCSKMLIKEPKERGKAPCMIVFCAFQQISMVIDYAKQHGFKNHIPLVFIKSSSPQVLKANMKVVGATEYALILYRDKLPKFNNNGKMIKNWFEWEKDNRKEIPKLHPTQKPIAVLKRLIEIFTDEGDVVIDPVAGSASTLRAARELNRPSYGFEIKKDSCKIAKEKMLNI
3	Antirepressor	PP_01265;putative antirepressor protein Ant;phage;-;PHAGE_Aggreg_S1249_NC_013597	343 aa	1311174	1312205	-	MTSNAERFKFTDEHIAFIRLHWDKKPSDLIKLFQQQFDLLINRNVFYKLKKKHNIPSLKHANRYSKEELAFIKANCTLNERILAQKMEVYFNKPFNTHALKVLRVKRQWLTGRSGRFEKGENLKPIGFERYCKNAKCWLIKASIKRYERKSHYLWRKAGRKIPRGHIIDYKDGNSRNCTLENLELISRVEMAWRKKLQYHQLNDEIKPTFSAFVKLKEGINQRKKEKDMEENQSPNIATQEPTTFTFEFTEHELQTMAWAWFALLRGTELCQVLHPALKQIGSHYAASVYGVAYEYRSTLRQAHNVLTRITEQFECEQGNNWRVLKYLRAYNPKATGFQLDIL
3	Hypothetical_protein	PP_01266;hypothetical protein;phage;-;PHAGE_Staphy_Ipla5_NC_018281	83 aa	1312195	1312446	-	MKNKITDLNNHLFSQLEKLLDEDLTDEELNREIKRANAVSGIAANIIASNAISLKAMTLFENRQIERESPDFLRISKAQGDDL
3	Hypothetical_protein	PP_01267;hypothetical protein;phage;-;PHAGE_Aggreg_S1249_NC_013597	52 aa	1312578	1312736	-	MEEKQENSLSDNDKELIKQAVLESAAKNTNFPPDKLAKSICDAIYLIDSYKH
3	Phage-like_protein	PP_01271;gp9, Cpp15;phage;-;PHAGE_Burkho_phiE202_NC_009234	273 aa	1314455	1315276	-	MKKTAILIDGGFFFAKVGFFARKYFKNKTITAENLIDLMWRMVRFHTEIERGQHSGREAQELYRIYYYDSPPLDKQVKLPFPEKGETTPRDKNFKTEAMNKLRAEFHVKLKENRKTALRMGRLQSTDWRLNEHTLKALRQGKKKWEDLTNDDWYYEITQKSVDVKLGMDITILSYEKLVDVIVLIAGDSDFVPAAKQARIKGVDFILNPLKQEISHDLAEHIDGIQSFSVGVGLAEILKCDPEGNPQWWQDYQAKAAANKEKRKAKKQTRKKK
3	Phage-like_protein	PP_01273;putative anti-termination protein Q;phage;-;PHAGE_Haemop_Aaphi23_NC_004827	121 aa	1316102	1316467	-	MQTKHILDIKLTARRYGKWAREGVGINYPAIQPFLRKATPDHGIPMLDDETAMRIHDATLIMRNVTPELYQVFMLRYVSNLSQGNVGREMGVSVPMIKSYLYAAHQSLKLLLTQNKCIFLA
3	Phage-like_protein	PP_01274;NinG;phage;-;PHAGE_Salmon_SPN3UB_NC_019545	195 aa	1316469	1317056	-	MAKEYKCKMCGNYFIKIVSSLQKVCSPECAIKLSREQTRKAREKKDKQARIENRKKMTALKEKNKTKHELTKEAQVAVNKYIRLRDVGKECISCGTPLVAEQLGGGFDAGHYRSRSAAPHLRFYTLNIHGQCKKCNRYYGGNVQQYRLGLLDRLGSEKVEQIEADNRPRHYSPDDLRRIKQIFNKKYRLIEKRKG
3	Phage-like_protein	PP_01275;putative recombination protein NinB;phage;-;PHAGE_Aggreg_S1249_NC_013597	138 aa	1317149	1317565	-	MSQYKPFFLRDQRIKNNCLDLIKELPTDDKKPLVVKIQPITRNLEQNAKFHAMCQDVANQAEFMGRKLTMEQWKVLFISGHAIATNQKVDVVPGLEGEFVNIRESSAQMSVSRMASLIEYVTSWGVQNGVRFNDRWGL
3	Hypothetical_protein	PP_01276;hypothetical protein;phage;-;PHAGE_Mannhe_vB_MhS_535AP2_NC_028853	74 aa	1317602	1317826	-	MTSYKCPKCGAELEDFYTPDYFISSSEWDDDRFRCNGHLIEPIPFPQVSKYSAVNRTKSCGYFGLEDLGVEYKE
3	Replication_protein	PP_01277;possible bacteriophage replication protein P;phage;-;PHAGE_Aggreg_S1249_NC_013597	213 aa	1317823	1318464	-	MANSITQNQINTLPPERTQRAEETINWLFQELKSIFPGWRAAFETEADYLSAKKTWLRVLVREKITRPQLENGICEAEKSLDKFLPSVGLFVYWCKAYDYHALGLPNEAELYQRYNTFLGYARFNRDEFQYRSKMEFWLLKNLYEKCKKKSEEDTLKTIPKLLTEAAEKVRSNFPFEDIPKMIPEKPSFYDKAKADKARDSLMAMMKGKGALQ
3	Replication_protein	PP_01278;replication protein;phage;-;PHAGE_Aggreg_S1249_NC_013597	252 aa	1318449	1319207	-	MSMRLMVQAMNCKVGNPARKLVLLKLADNANDDGICFPSYQYIADKCEMTRRSAINHIEYLIKMGLVSKKERKNKDGSISNLYFLHLEQGSENFALGSENISLGSENFALGGSENISPRTSHSLEPVNEPKKTTQKSEAEMLLEQFGITGQLAKDFIAHRKAKKGVINQTQLNRLQKQADKAGISICEAVEICIERNWQGFNASWDWRDEKLRPNSPHLGQSHRNKPKFDDTQTGWSAGMNFIVDGTQWQIP
3	Phage-like_protein	PP_01279;uncharacterized phage-encoded protein;phage;-;PHAGE_Aggreg_S1249_NC_013597	224 aa	1319204	1319878	-	MNQLLTITKENASTLTMSSREIAELCEKRHDNVLKLVRELIERGLLKNTIPHSYIHPQNNQRYFEFFSDKRDTLVIVARLSPEFTAAVVDRWQALENQQKPTALIPQSFSEALMLAAQLQAEKERNAPKVAFVDHYVEVGTSKSFRETAKILKIPERALVNRLVEDKYLYRQSGVLLPYQSAHTKDLFTVKTGTAEHGHNYTQTRVTSKGIEFIASRYASELML
3	Phage-like_protein	PP_01280;gp65;phage;-;PHAGE_Burkho_phi1026b_NC_005284	150 aa	1319925	1320377	-	MNSKDIQRTLHRDCKNASGGITTLALTLGKSPNILGNKLNVECENNHLSFIEALDLIEITNSTRTVAAIADKIDHLIVPMPKCASCCADVVQGFLDITTNAGKIGEQIKSAVHPNSDLGRELSNKEKQTISASIDALIESALCLKWELEQ
3	Phage-like_protein	PP_01281;helix-turn-helix domain-containing protein;phage;-;PHAGE_Mannhe_vB_MhM_1127AP1_NC_047750	68 aa	1320421	1320627	-	MQNETINLAIQECGTQKKLANACGVTQGAVALWLKGGGINGKYIPLIAKASNGKVTETDILRSLTKSQ
3	Phage-like_protein	PP_01282;helix-turn-helix domain-containing protein;phage;-;PHAGE_Mannhe_vB_MhM_1127AP1_NC_047750	256 aa	1320753	1321523	+	MTTLAERLKRTLLERNLTQNDLAEMVGTTQGAISNIVKGETQKPRNILEIANALGVDPNWLRNGGDMIVSHSTLENSQINNNQGQTVNNFFDSGSDELREMLHKQQISLKTKPTEEWVFALDVNRLAETDIINAHFPRPFEALHLSQDGMMDLLKLRSTANVAMITMFNESMSPVINKKDLMFVDTTCKQYAGEGIYLFVMNNELYVRRLYQTPSGVLNAVAENERVGSSFEIDDLSCLNVLGRCVRKFSIIAEDL
3	Holin	PP_01285;holin;phage;-;PHAGE_Mannhe_vB_MhS_535AP2_NC_028853	83 aa	1322106	1322357	+	MLKDAGSQSIFWSGFGAFWAMYSFQEWLAIMGLVIGLISGLVNMYAKCQEGKVRKNEERRAEEIHHVRMKRLSLGFDDDFDKN
3	Phage-like_protein	PP_01286;lysozyme;phage;-;PHAGE_Mannhe_vB_MhM_1127AP1_NC_047750	180 aa	1322338	1322880	+	MILTKTRKALGVCSVITVMGLMYAQFGSELRLSPVGAEIIGNAEGCRRDPYQCPADVLTVGIGSTEYGGKKINPKHRYTDLEIAERWKNDIVIAERCVNKYGNGKMLPQSVFDSAVSITFNVGCGAVSKSTMFKYLRAKQYEKACGEFPRWVYASGKKLAGLVVRREKEKALCLADLKLP
3	Phage-like_protein	PP_01287;putative lytic protein Rz;phage;-;PHAGE_Aggreg_S1249_NC_013597	111 aa	1322853	1323188	+	MFSRFETAIKLTALCLILGLCGWTWFQSQKISSLKAENQAQAQTIQQQEDANKALAITLQQERDAVIEQQERNNEIERIATENAESVKTIIKTQPCAHTRLPQSVLDRLYK
3	Terminase	PP_01288;terminase small subunit;phage;-;PHAGE_Entero_c_1_NC_019706	157 aa	1323652	1324125	+	MDNLYDLKLNINQIAELVGMHRQTVSQRLAGLTPAIGSNSKLKLYALSDLIKIGLAEKMTADVDSLSPVERRAFWQAENERLKYERDTGELVPSFEVAQEMGFLAKAVVQSLDTLPDILERDCALTPAQLTRVIQVIDDVKSQMSLHIQAGDNKSEE
3	Terminase	PP_01289;bacteriophage DNA packaging protein;terminase, large subunit;phage;-;PHAGE_Phage_Gifsy_2_NC_010393	707 aa	1324128	1326251	+	MFASAKDIRRDIANLLKPPRRMKVSEAVAEYMRVPVGGGNSVKWDKDTAAYMLDPMDCLNSREYDAVIFVGPARTGKTIGLIDGWITYAIICDPSDFLLVQLTQEKASEHSRKRLDRTFRCSPEIAKRLSPRKNDNNVHDKYFRAGNLLKIGWPSINVLSSSDYKYVALTDYDRWPDDVDGEGDGFSLASKRTTTFMSAGMTLVESSPGKDIVDIKHHPKTTHEAPPTTGILSLYNRGDRRRFYWQCPHCKEWFEPSMANMVGYRDDTDYVKASENARLQCPHCQSLVDPDKKRALNIGGKWLKEGQTIDKDGVIHGEGRNSRIASFWLEGPAAAYQTWAQLTYKLLTAEHEFEMTGSEETLKAVTNTDWGLPYLPRSALEQRRSDELMERREDTEKRT…
3	Hypothetical_protein	PP_01290;hypothetical protein;phage;-;PHAGE_Entero_c_1_NC_019706	78 aa	1326248	1326484	+	VSRSEQIEQVQLMLEACDKAILDVLAGKTVTFNGRSVTRESLSEIRKTRQTLREELVELKRLGSGRSRFKYANLNPRF
3	Portal_protein	PP_01291;bacteriophage portal protein;phage;-;PHAGE_Phage_Gifsy_2_NC_010393	507 aa	1326487	1328010	+	MNIFEKTIAFFAPAQAAKRAKSRYVLNAYEAAMPNRTHKAKRESQGANVSTKQSAVSLREQARALDQNHDIVIGILDKMEERVIGSRGIHIEPQPMNLNGDVNETLAEQIRKKWAEWSICPEVTGQFTRPELERMLLRTWLRDGEVFIQLVRGSVAGLNHSTKIAFSLEALEPDFVPMNTLDTANLIQGVELDAWRRPKSYRVYMDNPQENNRTYGRVKSVPAENMLHLAFKKRLHQLRGVSMLHGVIIRLADLKDYEESERVAARIAAAFTMYIKKGDAALYGDNEDYSADSPERDFEIAPGAIIDDLKPGEDIGLINSNRPNVNLETFRNGQLRATAAGTRSSYSSIARDYNGTYSSQRQELVESFEGYSVLQDTFVAHISRPIYREWLKMAIVSGE…
3	Head_protein	PP_01292;bacteriophage Clp protease involved in capsid processing;phage;-;PHAGE_Phage_Gifsy_2_NC_010393	668 aa	1327982	1329988	+	MATSATKTNNQSWYSIKAKANDTAEISIYDEIGFWGVSAASFAQDLKDCGNNIKQINLHIHSPGGDVFDGIAIYNLLKNHPAKVTVYIDGLAASMASVIAMAGNEVIMPENAMMMIHKPWGIQGGDAEDMRKYADLLDKVENTLIPAYANKTGKTPEELAEMLSAETWLNGKECVEQGFADKLAEPLVAMASIKSRKLEDFENMPKAMKDMLFKPQGNAGASAPQATPTPAQPAPTEPVNQAPTAPVDNTAQVQAELNKRNTDIKAVFAPFGTTHNDLLVECLGDLSITADQAKDKLLAKLGAGTTPSAAVTPYADNGNIVGDSVKQSLLARAGIDKDKVNAKDNAYNAMTLRELARASLVDRGISVSGHNAMSMVGLAFTHSSSDFGQILIDVAHKSL…
3	Hypothetical_protein	PP_01293;hypothetical protein;phage;-;PHAGE_Entero_mEp460_NC_019716	107 aa	1330067	1330390	+	MSKNYLQDGNTVRFTSTAAVKSGDVVMLENLAVIAVSHVAQNETGVGLTTGVFTVKAKAEDDIKQGAIVYWSATEGATTTAGTNKRLGIAWHASGATVDTVDVKINA
3	Hypothetical_protein	PP_01294;hypothetical protein;phage;-;PHAGE_Entero_mEp460_NC_019716	101 aa	1330371	1330676	+	MSRSTLSPFDDALAQADKVITDVMMSVYVINGKKYKAVLDETPKEMDPMNGVYRTLTMFKSSGYKPKKGDKTTINGVDYVVTGFTFNSGTIMLQLEEDASY
3	Tail_protein	PP_01295;minor tail protein Z;phage;-;PHAGE_Entero_mEp237_NC_019704	181 aa	1330676	1331221	+	MAINDDIEKAKKALSDIDKKAVPQAMARTINNIAAKVMVRSVIETSKKVDVPKRLIKGRAKLERAKPRRLSAFIRVNRGNLPVIRLVTGGGRFVRRGENKGQLKIGNRLYPRAFVQKLKNGRVQVLQRQGKDRYPIDVVKIPLKTPLTESFNAEVKRAYEKDMPQELRTQLIRQIQIVVKK
3	Tail_protein	PP_01296;tail protein;phage;-;PHAGE_Entero_c_1_NC_019706	134 aa	1331218	1331622	+	MKIHSKIRQAVIDALRPHLPKVKEFSNGKPSFTDIESQSPTVAVFISGVSPTGYLDGTMQATLHVACFMKSAAREDDLDKLTQEIYESGIVESSLTTLTENIAFTAFDYEQDDQMATWIAADLQYAITYEVDNG
3	Tail_protein	PP_01297;major tail protein V;phage;-;PHAGE_Entero_HK225_NC_019717	166 aa	1331615	1332115	+	MAKNTTPTKGAGTMFYRLKDDKESTVIVNGTIKAADIKKPENWDRIAKIKELSPGEVTADSYEDNYLDDANADWKSTSQGAKSAGETTLTLAWLPGDTAQQALVSDFNTGKKKYYLVVYPNGVRDVYYAWVSSLGKTVPQNEVMTRTVKLTNVGKPLLAEYNEAGD
3	Tail_protein	PP_01299;bacteriophage tail assembly chapterone - part of G+G' frameshift hybrid protein;Lambda gpT homolog;phage;-;PHAGE_Phage_Gifsy_2_NC_010393	101 aa	1332567	1332872	+	MLREMSVAEYFCWCKYFGKRPFTLELLDYGYGTVASAVYNVAALKQVVTAQDFSVLHTAKPNAEMTTEEMMDASIANDGVLRIGPDQQFKNQTRGRDGKIY
3	Tail_protein	PP_01300;tail length tape measure protein;phage;-;PHAGE_Mannhe_vB_MhS_1152AP2_NC_028956	792 aa	1332814	1335192	+	LDQISNLKIKLEAETAKFTEEINKARNSLNGLGKTTGGINLTKLAIGGLAAAALSAAGALAAMYSSAMAGIELYAETERYLARTEAQLKATGAAVGFTSDELNDFAGSLAMNTLASVDGVRSAMSVMMTYRSVTGETFKTAIKLAQDLAEVYKTDVSSEARNLGRALESPAEAVSLLKRKGIELTETQKDLIQSFVESGEKAKAQEIILHELQKRVGGAGEAAASDTVAGALDTLGQATDELKEAFATSTGITDLYKASINKLAEAFLWLTKVMRGVDTKTHVDTLEKQIDVLEKSKKSLEEKAKSGIYGDGINDALAHTTKELEKARENLAKSRKELDAQEAESRKRQQEANEAKEKHERSERETAGASTLGKIEYKLKSRSEKLTAQYEKDKKALEN…
3	Tail_protein	PP_01301;bacteriophage tail tip assembly protein;Lambda gpM homolog;phage;-;PHAGE_Phage_Gifsy_1_NC_010392	114 aa	1335193	1335537	+	VAKERFKWKTLWGLSTETEPKVKEIKFGDGYSQRIQDGLNHIVSKATLTVRLNKRDKAAIDELESFLLRHGGYKSFEWLQPGKKTPILVVCRKWTSTDNGVYVDYELPFEQVFN
3	Hypothetical_protein	PP_01302;hypothetical protein;phage;-;PHAGE_Clostr_phiCD111_NC_028905	177 aa	1335599	1336132	+	MAIKFRKTKKILPGVKLNISKSGVSVTTGIKGASINIGKNGVYRNLGIPGTGISKRDKLEFSSSKEEDYCNLDVLIDYVVDGQVVTLNVAITDYYPEKNAIWGYCEELEQESVFYLNDIQRVFDIKSGKDVEDVAEYFLQLNQSEDKEKSNDPPIGKILIVTFILFLIAYTFLFTKN
3	Tail_protein	PP_01304;putative minor tail protein L;phage;-;PHAGE_Salmon_SSU5_NC_018843	216 aa	1336852	1337502	+	MSIYGQLQQYASHGWIELFELDLTKFGDIVYRFHDGLSPLGQAIVWQGLEYTPYPVKAEGFAVDGLNPVRPRITFSNLGGAITLVLAKLKGIEGARLTRKRTKIIYLDAVNFENGNLTADPNAHLPDDIFYISQKTSEDHLTVSFELLPATDLEGVKLPRRQIVAQYCTHKYKGQFCGYTGDKATCAKTLADCKAHFGEHSELPFGGFPSAAYMRI
3	Tail_protein	PP_01305;putative tail component protein;phage;-;PHAGE_Burkho_phiE125_NC_003309	235 aa	1337504	1338211	+	MKHIDDAIAHAKQSYPHESCGFFVLKNGKLQYVACTNLAAETEDEFLIGIEDYARAEGVGEIRTVVHSHPDESCLPSIADQDAHKMSGLEWCIIGLEGDEVSTHFMPALTEVPDLYGRKFIHGMTDCYGFVRDWYRQELGINLPNYNRIDGWWDNGGNLYVDNFEDAGFYPVKDLKIGDMIVMQINANVPNHAGVYLGDGLISHHLYGRLSSKDVYGQFYRERTTHIMRHKENTP
3	Tail_protein	PP_01306;tail assembly protein;phage;-;PHAGE_Escher_HK639_NC_016158	239 aa	1338150	1338869	+	MDNSTAKEQRTSCDIRKIRLKGELGKRFGKVHKLAVKTPAEAIRALCVLKRGFKEFLLESEKHGIVYRFLVQREELTTSSDEFQMRYGAQAEFHLIPIIRGSKRGGFFQLIAGAAMIGLAFWNPLGWATIGGTGFLSSAATLPLTIGASLVLGGISQLLVPVPKLSGPQERPENKPSYLFNGAVNTTEQGQPIPLLYGELIVGSAVVSAGLTDKEIPIRTNSTSNNETRGKLKFKRVSG
3	Fiber_protein	PP_01307;putative tail tip fiber protein;phage;-;PHAGE_Burkho_phiE125_NC_003309	1216 aa	1338873	1342523	+	MQIVGRKGGGKGGGGGGRAPVEAPDSLKSCSYAKFIDVISCGEIEGPVNGLNSVYFGDVQLQDEKGKFNFNNVAIEWRPGSVRQAPSEICQTNEVTTDVNTEVKKDKPITRSIIAPEADIVRVTITVPGLSHQNKSNGDINGTKVELKVEYQANGSQWIDAGNIVIEGKTTSSYNREHSFRLTGEAPWNIKVTRLTDDSDSQVLQNKTIFSKITTVFEEKLTYPGVAYVGVQIDAEQFSSIPSRGYHCRGIKLKVPSNYNPETREYSGDWDGTFIVKYSNNPVWIYFDLLTNEEYGAGEYIKEDMLDKWSMYQIAKYCDELVPDGFGGREPRFTCNVYIQTKQEAFKLLRDLTSVFRAMSYWSSGTQMLVQDSPKEPIYQFNNTNVIGGKFSRSGSNIK…
3	Fiber_protein	PP_01308;tail fibers;phage;-;PHAGE_Haemop_HP2_NC_003315	602 aa	1342534	1344342	+	MADFNKPTVDSEYTQFPTEIRAAISAALSFLDGEHTNVPLKAKRWNPSTKIFEEYNGAQWVPMATEYKLPVDYNSLKNKPLPNSAVDDESDTKFASSAAVKTAYDKAAEAKEAASAKQSPATTLAGYGIGNFKVEQGQGDANGYKTDGNYYLASGQNLPENGEWHIEVVSGGATNAVRQIARKANDNKTKTRFFNGSNWSEWKDAGGDGVPIGAVVSFPRAVTNPVGFLKADGSTFNQQTFPDLYRTLGDSNQLPDLTRSDVGMTAYFAVDNIPSGWIAFDSIRSTVTQQNYPELYRHLVGKYGSISNVPLAEDRFIRNASSNLSVGETQSDEIKKHVHKVRTHWANSSDSNIFYDKTKTVIDSRLRTTTTTDDNLSDNGFMHPLLDSPMATGGNETRP…
3	Tail_protein	PP_01309;tail collar;phage;-;PHAGE_Haemop_HP2_NC_003315	200 aa	1344358	1344960	+	MKVYFLKENLNSYQIFPIPQNLNDFVEMEVENESELETKQLIDFKSQYILVDRQPTELHKWNGNSWIVDEKKKTEIKRELIKNLVDSIDDTAANISSRWTRFVEEYKEREAAAIAFKEANYEGECSRYISDFAQRARLDNKTATNLILTQAAGLKKLQMELANQRMRKYELKHEALSDEELQRIHDDIIGKMQTLAEVQQ
3	Phage-like_protein	PP_01310;enoyl-CoA hydratase/carnithine racemase-like protein;phage;-;PHAGE_Haemop_SuMu_NC_019455	152 aa	1344957	1345415	+	MTEGKVYLALYKGKKTGWTPKAILARLSDWLTRKLTKGLYSHCEIVVNKGFKVCYSSSIRDGGVRSKIMYLEHEKWDLIELQNITEERIKAYFEQTKNMRYDWWGALGIVLGLKQKRSKFFCSEWCFNTIKNSDEGWRFSPNQLGAMFKHDD
3	Integrase	PP_01311;site-specific integrase;phage;-;PHAGE_Mannhe_vB_MhM_1127AP1_NC_047750	105 aa	1346009	1346326	+	MATIIKNGKRWHAQVRKFGVSKSATFFDSSRRKKWAEMLEKQLESGKYNEIPDITLDELIDKYLKEVTVTKHGKREERIRLLRLSRTPLAAISLQEIGKAHFREW
3	Integrase	PP_01312;site-specific integrase;phage;-;PHAGE_Mannhe_vB_MhM_1127AP1_NC_047750	197 aa	1346514	1347107	+	VSGYDVEHIEPPKTLQNCTGAAFLFAIETAMRAGEIASLTWNNINFEKRTAFLPITKNGHSSTVPLSVKAIAILQHLTSVKTESDLRVFQMEARQLDHNFRKLKKMEGLENANLHFHDTRRERLAEKVDVMVLAKISGHRDLSILQNTYYAPDMAEGYKTKAGYDLTPTKGLSQRNFFFFNENFIVFTTNPPIVIKL
3	Replication_protein	PP_01313;replication protein;phage;-;PHAGE_Haemop_HP1_NC_001697	93 aa	1347170	1347451	-	MTKRCDQPICIEYEECEPNKYGEIRKKIVGVKNRFTEKKIITKLKNWVIKSAKSALGSTALNSETTEQTRRIEPLGLVSITVTVQKLNIKLIY
3	Head_protein	PP_01314;head morphogenesis protein;phage;-;PHAGE_Mannhe_vB_MhM_3927AP2_NC_028766	238 aa	1347696	1348412	+	LKRCGIDKPDDSSEFLVEVERPADKQGNREKTVGFKLPDGTIRVTDKGFDYNVGRLNYKPNLDLYPEKLAHAFAKVEMKGGEFKHDFELLAKHMAEMKQTLSLDGKKLTVDQMLQVRDSLTKNFKFAAGVLSAESKDLLKSKTGTVWLSDDTLIKQFNSRDGQDFGLESYALFPDLFNQPDIVLQDNDRFYFIKNFEKQRILGVIKHLSKFNEIFVLSAREINIKEVEKMKGKLAVIK
3	Hypothetical_protein	PP_01319;hypothetical protein;phage;-;PHAGE_Pseudo_phiPsa374_NC_023601	361 aa	1350783	1351868	+	MMKDSIIAKLESLKERYEELEALLGDVSVISDQDKFRAYSKEYSQLEEVVKCFNRWTQLNQNIEEAEILLDDPEMKEMAQMEIEESKAEIEEVEQQLQILLLPKDPNDEYNCYLEIRAGTGGDEAGIFAGDLFRMYSRYAESKRWRVEMLSANESEQGGYKEVIVKVTGEGVYGQLKFESGGHRVQRVPKTESQGRIHTSACTVAVMPELPESEMPEINPADLRIDTYRSSGAGGQHVNTTDSAVRITHIPTGIVVECQDERSQHKNKAKAMSVLASRIVQAEQERQAAEQTDMRRNLLGSGDRSDKIRTYNYPQGRVTDHRINLTIYRLDEVMNGKIDELIQPIITEYQADQLAALSEQN
4	Phage-like_protein	PP_01570;enoyl-CoA hydratase/carnithine racemase-like protein;phage;-;PHAGE_Haemop_SuMu_NC_019455	167 aa	1594801	1595304	-	MIGTKIYLALYKGKKTGKNPNALLARLSDWLTRKLTKGVYSHCEIAVMKEVFVSGHHYETEVMYECYSSSIRDGGVRCKQIDVYDREKWDLIPLDGVTEAQIKAYFDRTLGCKYDWWGAVGIVLGIKQKRSKYFCSEWCFNCIKNSNEGWRFSPNQLAVAFTTVSNN
4	Tail_protein	PP_01571;tail collar;phage;-;PHAGE_Haemop_HP2_NC_003315	199 aa	1595301	1595900	-	MKVYFLKENLNSYQIFPIPQNLNNFVEMEINESELETKQLIYFKGQYILVDRQPTELHKWNGNSWIVDEKKKTEIKRELIKNLVDSIDDTAANISSRWIRFAEEYKEREAAAIAFKEANFAGEVSVYISSFATVAGLDNQSASLLILQQAERLRVLQQQLAVQRMRKYELKHEALSDEELKNIHDDIVSKMRQLAEAQQ
4	Fiber_protein	PP_01572;tail fibers;phage;-;PHAGE_Haemop_HP2_NC_003315	840 aa	1595912	1598434	-	MASQYFAILTDYGTRAIAHALSQGQPLQLTQFAVGDGNGKAVTPTANATALVHQTHIAPVSAVSLDPRNNKQVIVELTIPENIGGFYIREMGVFDAQNKLIAYANCPESFKPTESSGSGKVQVLRMILKVESSSAVTLSIDNSVIFVTRQQMTPKTITATTQNGFNESGHSHQIAKASTTQQGIVQLTNDTGLESESLALTAKAGKKLAQQTTQLQLNVSQNYIQNSKKSSAVNSESEDNVATSKAAKTAYDKAVEAKTTADGKVGLNGNESINGEKSFENRIVAKRNIRISDSQHYASRGDYLNIGANNGDCWFEYKSSNLEIGTLRMHANGDLTYKRQKIYHAGAKPQFNTDIEGKPNTLAGYGIGNFKVEQGQGDANGYKTDGNYYLASGQNLPEN…
4	Tail_protein	PP_01573;tail formation protein I;phage;-;PHAGE_Mannhe_phiMHaA1_NC_008201	179 aa	1598443	1598982	-	VMITNHLLPIGATPLEKRAAEILKSAVENPIVIADLINPERCPTELLPYLAWAFSVDKWDENWTEEVKRIAIKQSYFVHKHKGTIGAVKRVVEPIGYLIELKEWFQTNPQGTPGTFSLTVEVSESGLNEQTYNELVRLINDVKPVSRHLNQLAIALSPTGSLCAFVGQQWGEIITVYPQ
4	Plate_protein	PP_01574;baseplate assembly protein;phage;-;PHAGE_Mannhe_phiMHaA1_NC_008201	304 aa	1598969	1599883	-	MSELVDLSKLDAPKVLEDLDFESLLADRKAEFIALFPQDERAFWQARLSLESEPITKLLQEVVYLQLMERNRINNAAKATMLAYASGSDLDVIAANYNVKRQVIQEANNNVTPKIPEMLEDDTSLRLRTQLAFEGLSVAGPRSAYIFHALSAHPDVADVSVVSPQPANVTVTILSRNGQGETNENLLNVVRAKLNDDDIRPIGDRVIVQSAVIQSYEIRAKLHLYRGPEYEPIKAAALKKLTTYTEEKHRLGRDISLSGIYAALHLEGVQRVELISPTADLVLPSSKSAYCTAINLEIVTSDDY
4	Plate_protein	PP_01575;baseplate assembly protein W;phage;-;PHAGE_Mannhe_vB_MhM_587AP1_NC_028898	112 aa	1599880	1600218	-	MNRYTGETLKNESDHIKQSIADILLTPVGSRIQRREYGSLIPMLIDRPISHTLLLQLAACAVTAINRWEPRVQITQFKPELVEGGIVASYVARSRKDNQEMHNEKLFLGHKQ
4	Plate_protein	PP_01576;baseplate assembly protein V;phage;-;PHAGE_Mannhe_vB_MhM_1127AP1_NC_047750	197 aa	1600220	1600813	-	MSAELQRKLDNIIRFGVIAEVNHATARARVKSGDILTDFLPFVTFRAGTTKTWSPPTVGEQCVMLSVSGEFTTACILVGLYTQNSPSQSPDEHVIEFADGAKITYNQSSGALVVTGIKTASITAANQIDIDCPAINIKGNVNIDGSLSTTGTSTTKGNISTQGSVTASGDIKGGSISLQNHVHLEQGDGQRTSNAKA
4	Tail_protein	PP_01581;putative tail protein;phage;-;PHAGE_Pseudo_PPpW_3_NC_023006	654 aa	1602689	1604653	-	MVTAAARMDIQENELEDFIRLNTQMATAFDAENPDELVELFGKVQKNFKLTTKDAKELADTINYLDDNAISKGTDIINFLNNTSGIGNLVKISEKNLAALGSTLLTAGNEASTSAKAIESTFNRLSKATRMKPVNNGLKALGLDPKAIQKAMVKDAQGTLMMIVEKIKKLPKHLQAGVISDIAGGNYNTQLAGLVANTEEWRRQIELANSEEAKNSMAREFQTRMTTLSAKWQLFKNRLFNVNSSVGASLKDSMTSLMDGVGNLLDKIETWIDEHPKLTSTIAKTAVAIGGSLSLLGALSLALSFILYPAARLFLGLSKLNVIIPKFSGHLSSAGRLILRGLLSPLKLIALAISPLGIALLSVAALIYKFWQPIKAFFGGFWEGLKSGLAPVLEKFQPL…
4	Tail_protein	PP_01582;tail tape measure protein;phage;-;PHAGE_Salmon_SEN8_NC_047753	255 aa	1604696	1605463	-	MNNLQLTVLLNAIDKISAPVRSASKSVHELSAKLKESKSIHRQLNQQNKQHQAAMKQYASAINPLKSKLDSLNQELEQAKQKAASYAQYMKNAQHPTAGFQKEVEKAKSAVKKLKQEQIDAANKLQQARQELAKSGISAEKLAQKQRELQKNTKSATDQIKNQEAALKKLNAKQAAYNQYRGQVEKLKDISGKAQIIGAQATAAGTTMTAPIVNSIRDFMSFEDVMAGVARQVPGLKDKFGQFTPKYDEWKNKIK
4	Phage-like_protein	PP_01584;virion morphogenesis protein;phage;-;PHAGE_Mannhe_vB_MhM_1127AP1_NC_047750	57 aa	1605770	1605943	-	MPLIKYLLQFAVHQYGLTARPSNNKDFKVQYAQRELLGFSNSDLEMIEDLIIEKLSL
4	Phage-like_protein	PP_01588;virion morphogenesis protein;phage;-;PHAGE_Salmon_SEN8_NC_047753	153 aa	1607002	1607463	-	MATVEEVQAKLTALIANLSPQARRQLGRKIGQALRKSQSNRIARQQNPDGSAFEPRKPRKEFGKKKGRIKRKAMFAKLRTARHLKVRSNGNEVSVGFNGSSAAIAAVHQYGLTARPSKEKDFKVRYAQRELLGISEQDLSMLNELVIEQISKS
4	Tail_protein	PP_01589;tail protein;phage;-;PHAGE_Klebsi_ST15_OXA48phi14.1_NC_049454	156 aa	1607463	1607933	-	MKKPNQLRKILEQSHPDFVKNPDHLQLYVDGGQIVATGAASFSFEYRYTLNVVVTDYAGDIATLIVPMMAYLRTNQPEILENPQIRENAFKFQIDYNNNNTADISFEIQLTERVVSKKDGNNVQIHYAKEPVWDEPNRVKVYLENRDSPIFEGDTV
4	Phage-like_protein	PP_01592;DksA-like zinc finger domain containing protein;phage;-;PHAGE_Mannhe_phiMHaA1_NC_008201	71 aa	1608158	1608373	-	MTDQFDRAQQLEEMQREIALKKHRTFKAVSRLYCEDCDAPIPEKRRQMIQGVTRCVTCQQRFEIQQRNFR
4	Phage-like_protein	PP_01594;putative endolysin;phage;-;PHAGE_Cronob_phiES15_NC_018454	172 aa	1608883	1609401	-	MIKRSAKYICVISAVVGLVIATYGNDIRTSEKGLLLIGNAEGCMKKPYQCPADVLTVGIGITDAVEKIDRNKIYSLQEIAELYVKGIKQSEKCVNQYANGQTMPQGAFDALVSITFNVGCGKLKNSSLFKMARQGYSKAMCGQFERWIYAAGKPLKGLIERRQKEKALCLIS
4	Holin	PP_01595;holin;phage;-;PHAGE_Mannhe_vB_MhM_1127AP1_NC_047750	73 aa	1609394	1609615	-	MHDTPSRASYTSGIFAFLIGRIADMFSNVNWADVASITGIVIGVATFLVNWYYKKKDFELKEKELKQRSHHYD
4	Tail_protein	PP_01596;tail protein X;phage;-;PHAGE_Mannhe_vB_MhM_1127AP1_NC_047750	69 aa	1609617	1609826	-	MQVYAQQNDNLDAILYRHFGRSEGLLEITCELNPHLMDKPIIPIGTLVILPDADIAKISVANDTIQLWS
4	Head_protein	PP_01597;head completion/stabilization protein;phage;-;PHAGE_Mannhe_vB_MhM_1127AP1_NC_047750	168 aa	1609826	1610332	-	MSDGAISVKLAPDYEMGEVQQQLNDYDTLDDIISNDGFFPDMSLSQFRNQYRADGTITTQRLQDALIEGMASVNAELSMFKTQSKHDSLEQITAPSINGESVLIYRYKRAVSCLALANLYERYASYDSTNDGEKKMALLKDSIDELRRDARFAISDILGRKRVDAELI
4	Terminase	PP_01598;terminase endonuclease subunit;phage;-;PHAGE_Mannhe_vB_MhM_1127AP1_NC_047750	216 aa	1610625	1611275	-	MRPTKRHFLEVSAAIANAAETEDLSDFTEYEKMCRILARHRKDLKNIQSTERKGAFKKQILPDYLPWIEGALSVGSGKQDNVLMTWCVWAIDCGEYHLALQIADYAVFHDLRLPEPFTRTLGTLLAEEFADQAKAAQAANKPFEVAYLEQVQRITADCDMPDESRARLLRELGLLLVEKHPEQALAYLERALGLDQKIGVKGDIKKLKKQLSATEC
4	Head_protein	PP_01599;capsid protein;phage;-;PHAGE_Ralsto_RsoM1USA_NC_049432	348 aa	1611287	1612333	-	MNKFTKQKFNAYLAGVAQDNGEDVAFVANGGQFTVEPTIQQKLENAVLESSDFLKRINVVMVQEMKGSALRLGVLSPVASRTDTNTKARETTDIHSLQENTYSCEQTNFDTHLNYPTLDSWAKFPDFAARVGKLKAERIALDRIMIGWNGTSAATTTNRTSNPLLQDVNKGWLVQIEDKAKARVLKEIEKSSGKIEIGAGKTYKNLDALVFALKEDFIPAQYRDDTKLVAIMGSDLLADKYFPLINQEKPSEILAGDTVISQKRVGGLQAVSVPFFPKGTVLVTSLDNLSIYVQDKVRRHLKDVPERNRVEDYLSSNEAYVVENYEAVAMAKNITILEAPAPIPPVAA
4	Head_protein	PP_01600;capsid scaffolding protein O;phage;-;PHAGE_Mannhe_vB_MhM_587AP1_NC_028898	271 aa	1612355	1613170	-	MAKKSKWVVVATEGATTDGRTIQRNWISEMAANYDPKKYGARVNLEHIKWRYMWNDDPHSKCYGDVIGLKTEENAEGKLQLLAQIDPTDDLIKLNKDRQKIYTSIECDPNFADTGEAYLVGLAVTDNPASLGTEMLVFSAGASANPLNNRKEKADNIFTAAVETELEFVEETQSIFEKIKGLFAKKEKSDDERFSDQTQAIELLAEQTKETLEKLTALSDDLAKQKAEIEEMKASNAEIQATFAELQKPVEPENPRPLVYGEQPETDGRFF
4	Terminase	PP_01601;terminase ATPase subunit;phage;-;PHAGE_Mannhe_vB_MhM_587AP1_NC_028898	593 aa	1613335	1615116	+	MDEQVINQPSPEVTAEIKRKAQQMYFSGYKIAEISRQLNTPASTIASWKDREKWDDIAPVGRVELALETRLNLLIAKEEKSGSDYKEIDLLGRQMERMARVKKYSFGDGNEVDLNPKLANRNKGERKKAEPNAIDQEQEELLINGFLDGMFNYQRIWHKAKEHRIRNILKSRQIGATYYFAHEAFIDALTTGHNQIFLSASKKQALQFRSYIVNYAKQTADVDLKGETIKLPNGAELIFLGTNSATAQSYHGNLYFDEVFWVPKFDVMRKVASGMAAQKMYRQTYFSTPTTIAHPAYAFFSGKAFNRNRAKSEKIEIDISHENLKSGKLCADRQWKQIVSIYDAMEGGCNLFNIDDLIAENSKEEFEQLFLCQFADDNSSAFKFSDLQLCQVDSLEEWH…
4	Portal_protein	PP_01602;portal vertex protein;phage;-;PHAGE_Mannhe_phiMHaA1_NC_008201	336 aa	1615126	1616136	+	MSKKTKKSTALSTGNQAQAFSFGEPIPVIDRAEVLNYFESVVMYEKYYNPPINLSYLAKALNASAHHNSAITVKKNILLSTCKTTALLPRTQLEKLVQDYLVFGNAYVEKTVNSFGKVVSLKSSLAKYMRVGVETGVFYQIVNGFDEYEFKKGSVFNLINPDVNQEIYGVPEYLAALQSAFLNESATLFRCKYYLNGAHAGSIIYMTDPTQNKDDIEAIKTQIRQTKGTGNFKNLFVYIPNGKKDGMQVIPLSDAIAKDDFLNIKNASRDDVLAAHRVPPQLMGIVPNNTGGFGDVEKATRVFFINEIIPLQERLKEINSWIGEEVITFSDYKLLN

## Sheet: (B) HUB-HI042681
Supplementary Table S1B. Intact phages detected by PHASTER in HUB-HI042681 genome
PHAGE	type	name	sequence_length	start	stop	strand	protein_sequence
1	Integrase	PP_00613;phage integrase family protein;phage;-;PHAGE_Escher_HK75_NC_016160	341 aa	640946	641971	-	MPIRKNKNGVWQIDFTTPSGERVRCSSKTTDKKLAQHLHDKLKHEAWQVEQLNKKPEKTVEQALILLLKDAEHKKDKLTKIQHAKYWRDEIGNKLLSSLTSEDIQNAIPTHVVRTGKILSPATQNRYRSSIMRAINLAKQAGWIDVVPYIAKNSEPKKRIRWITEKEAERLLDSLNLNWMKDVCQFALLTGARMTEILSMTWDKINFANKMAIVTGDIAKSGRGRSLPLSDDAINLIKERMKYQVSPYVFHSGTGKLRDDISRRDFKRALQRANIKNFRFHDLRHTWASWHIQRGTPLMVLKELGGWETIEMVQKYAHLNADHLLSYVNQVKFSSNTRLAR
1	Hypothetical_protein	PP_00618;Arn.3 conserved hypothetical protein;phage;-;PHAGE_Acinet_Ac42_NC_014660	138 aa	643740	644156	-	MDIINLIKQQTPEERQTLFNEFIKLLNQKREYVDIPERIVCSACQVFVDERDGTNEDGGEIIHEVYGLRHYDPFMRKQIKELEKQYKYALLDWEQGFLTNKGRFVGRKEAMEIAKAQNQVIRLSGSPNSDILFSEDLY
1	Kinase	PP_00619;pyruvate kinase;phage;-;PHAGE_Mannhe_vB_MhS_1152AP2_NC_028956	217 aa	644160	644813	-	MKEFNLDAALNGEPVKLRNGLKAIVYYRIPDEFSYPGGSTEIYPLLGIIFNKDGTIKGASENWKDCGAYCSCQGGLDIVGMWEEHKLTSEQVLEKAYKENFLVLCDGNPDLPLKVIAKTKNGEFVMQPEDGIIQPWLANLTMEWFFVKKLDPKFDTSTLPKPFKPHIGDEFFYLSDGVIRYFSFYADCAANLMINGQCFRTKEDAQKWLDFMKSMME
1	Phage-like_protein	PP_00620;putative DNA methylase;phage;-;PHAGE_Burkho_Bcep22_NC_005262	387 aa	644864	646027	-	MFTYGSICSGIEAVSVAWKGLSKPLWFSEIEPFPCAVLAYHYPNIPNLGDMTTLPEKILNREIPAPDVLVGGTPCQAFSVAGLRNSLDDDRGNLTLTLIHILEAIDYVRYQDGKQPCVLLWENVPGVLSTKDNAFGHFLAGLVQERQPLQPTGRKWTNAGLLHSARTVAWRTLNAQYFGLAQRRKRVFLVASARERSVAQILFERKSLQGYSQSCGKTQQGFTCYAEGSFRTYRQSVLGGLVKASGGALGGGSETIVVHGTQDPIISTSTAHCLGRNNGQENVLFDISDRRDVVRIQKDGTTPTLTARMGTGGNNIPCMSINQNIRKLTPSECEKLQGFPPGYTQISYRNKPAEDCPDSPRYKAIGNSMAVPVIKWIGERMINYLNK
1	Phage-like_protein	PP_00623;ORF10;phage;-;PHAGE_Vibrio_VHML_NC_004456	298 aa	646633	647529	-	MYWFRNAIIYQLTKQIDFENIEKQLKECEFTPCGSADVSHFGWSAPLVTSENLAHQANGKILLVAKREEKILPVEVVNRELNKRITALEEKEQRKLKKVERSSLKDDVIATLLPQAFSRIKTTALYIDTLKQLIFVDAASSKTAEDALALLRKSLGSLLVVPLAFNCAPCEVMTRWVTDTAPDWLILRKEVEIREKEDLGVIHCKQKDVEDEEIIELVQNGLISKLALEWENNLKFVLIEDGTLKRLKFDDNITEQNDDIVKEDVTARFDVDFVLMASVLGKTVDSLIKEFGGIRDRL
1	Hypothetical_protein	PP_00624;hypothetical protein;phage;-;PHAGE_Pseudo_phi2_NC_030931	322 aa	647654	648622	-	MAEENKEIIAYKGFKQDWTCRGYQYEVGKTYEHKGNVKACESGFHACEYPLDVLSYYSPAVSKFAVVKMSGETSKDSDDTKIASAKITIETEINLPEMIKKAVEWIKGKVDWDAAKVSNTGDWSAATNTGDWSAATNTGNWSAATNTGDWSAATNTGNWSAATNTGDQSAATNTGDQSAATNTGYRSVATNTGDRSAATNTGYRSAATNTGYRSVATNTGDRSAATNTGYRSVATNTGDQSAATNTGDQSVAEISGKQSIAVALGWQSKAKASINGAIVCVYRNHDGELIHIKASKVGENNIKADTWYTLDEFGEFVEVKDD
1	Phage-like_protein	PP_00625;single-stranded DNA-binding protein;phage;-;PHAGE_Vibrio_VvAW1_NC_020488	144 aa	648684	649118	-	MARNTNTVILIGHLGSDPEIRQFQNGGQIATFNLAIGDDYRDKQGNTVKRTHWIPIVVHGNSADVARQYLQKGSKICVTGKLVQESWQDQNGNNRTALKVATQSFEMLDSKANNETQQPTKDKEKPDPLNAAAEQDGFNDDIPF
1	Exonuclease	PP_00626;exonuclease;phage;-;PHAGE_Mannhe_vB_MhS_587AP2_NC_028743	216 aa	649118	649768	-	MEMYQLKAKCSGLADLMVKPKSGNGISATAKSAVRKIVKYDLFGYQDFEGNKYTEKGIALEEQAIKLSGRKRGLPLKKNTERRENDWITGECDIYVPSRKLIIDTKCSWDIGSHPFFADEAEEKAKKAGYDAQMQGYMWLWDCSEAQIDFVLLPTPYEQLSSYDDPNRYIDLVEQIPQEKRITTVTIKRDEKIIEKIKERVEIAQEYYQQLIQEMR
1	Hypothetical_protein	PP_00627;hypothetical protein;phage;-;PHAGE_Clostr_phiCT19406C_NC_029006	315 aa	649743	650690	-	MVEIANIFSTEIKENEQHNGMIDTQSARESQEVQAMMVIAKRFPRDPIDAMDRILKSCTRKTLAQSAVYSYPRGGQSVEGPSIRLAETLAQEWGNIQFGIRELSQSNGESTVEAFAWDIQTNTRQVKVFQVPHVRYTKKGKQILTDPRDIYEVVANNGSRRLRACILGVIPGDVIEAAVKQCSVTLKANEDVSPEGLKKMAGIFFDNFGVTQDMIGKRYQCKFESLRPAQVVQLRTIYQSLRDGMSHPKDWFDFEPEKPIINSSVDSNTFERCKQSIANGETTLQELCDSGAYEFSQEQIAELEAIENGNVPTQS
1	Antirepressor	PP_00630;antirepressor;phage;-;PHAGE_Salmon_vB_SemP_Emek_NC_018275	273 aa	651434	652255	-	MSNLTILKTSIRSYENLFSLNDLHIASGGLEKHRPSLFARNEQTKELIKEIENDRSTKTIFALKTIRGGSDISKQGTWACEELVLSYAMWISPKFHLIVLRAFLAMHRNQPQQKTTVDDRTGLRNAVSFLVNKKGLIYSEVYQLIHQQFGVEHIDELSQEQLSQAIKYIHFLTLNLDGLFKKGEEVIIPEYIFDAIMKHAKLAQKLAEKVICYQEKQFALLGIARHYRSNELTSRANSLLSEFSYFLHEGEKLLAQQIENPSLTQIKKISFNA
1	Hypothetical_protein	PP_00632;hypothetical protein;phage;-;PHAGE_Shigel_Stx_NC_029120	230 aa	652694	653386	+	MITFSHDCPYCKKKNVAFEVGDFGKREQRHAGYDVIAILGTCNNCGGGIVTNVKTSRFRGDLGYGQSESERIQHILEKHHGEKYSLEEILPRREFVFYPQPAKPEIPEYLPRDLEHAFVEAEDLYGLVEENKFIKQAGSSYRAIIELALSKLDNNPQDKNLNQRINQLADQGKLSPSMKDFAHRIRTLGNGASHALLEFSPQDLEDIRLFTRLFLIYAFTLPAMIPKEES
1	Hypothetical_protein	PP_00634;hypothetical protein;phage;-;PHAGE_Aggreg_S1249_NC_013597	52 aa	653746	653904	-	MEEKQENSLSDNDKELIKQAVLESAAKNTNFPPDKLAKSICDAIYLIDSYKH
1	Phage-like_protein	PP_00636;gp40;phage;-;PHAGE_Mycoba_Gumball_NC_011290	56 aa	654467	654637	+	MYFQIFKGVNNQWYWRLKAANHEIIAVSEGYTTKQNCLHCIHLVMDTNRNTPIYES
1	Repressor	PP_00638;repressor protein CI;phage;-;PHAGE_Erwini_vB_EhrS_59_NC_048198	217 aa	656685	657338	-	MHNETIGERIKRRRTELKLTQKELANAIKGVSNVAISQWESDTTKPNSENILDLSTVLQCDISWLLRGNGQSNVLPASIGGNKIPLISYIQAGKWSGISSLKESCGDFDYVFTDLDVSENAFALSIIGDSMEPEFKEEDVIIIDPQVQPVAGEFVVAINGDYEATFKKYRPLEIDEYGRTQFELIPLNSDYPKMSSLKQQISIIGTMVEHRIYRRKR
1	Phage-like_protein	PP_00639;Cro;phage;-;PHAGE_Entero_UAB_Phi20_NC_031019	60 aa	657440	657622	+	MFKDDVIEFFGNSRKLARVLNISPAAISQWGKVIPEKNAYKLQYLTKGKLKVDSNLYSKS
1	Hypothetical_protein	PP_00640;hypothetical protein;phage;-;PHAGE_Entero_mEp390_NC_019721	144 aa	657683	658117	+	MKQTIIEMIEQIPGGKSAVAGFLGFTESELNNRLYQTKGQRFKNEELIAIQQEYGCTQFIDELCRLAGGRFVPDVAENELDKVELANLQLHELSARGLLFAALETALEDGEITSKEEDKIRQALSKHLAATQHSIECAIVLHKK
1	Phage-like_protein	PP_00641;uncharacterized phage-encoded protein;phage;-;PHAGE_Aggreg_S1249_NC_013597	224 aa	658166	658840	+	MNQLLTISKENTSTLTMSSREIAELINKNHSDLCRSIERLIAKEVIWGYQPMAYTHPQNGQTYYEYHLTKRDSLIVVAQNCPEFTAAIVDRWQALENQQKPTALIPQSFSEALMLAAQLQAEKERNAPKVAFVDHYVEVGTSKSFRETAKILKMPERALVNRLVEDKYLYRQSGVLLPYQSARTKDLFTVKTGTAEHGHNYTQTRVTSKGIEFIASRYASELML
1	Replication_protein	PP_00642;replication protein;phage;-;PHAGE_Aggreg_S1249_NC_013597	252 aa	658837	659595	+	MSMRLMVQAMNCKVGNPARKLVLLKLADNANDDGICFPSYQYIADKCEMTRRSAINHIEYLIKMGLVSKKERKNKDGSISNLYFLHLEQGSENFALGSENISLGSENFALGGSENISPRTSHSLEPVNEPKKTTQKSEAEMLLEQFGITGQLAKDFIAHRKAKKGVINQTQLNRLQKQADKAGISICEAVEICIERNWQGFNASWDWRDEKLRPNSPHLGQSHRNKPKFDDTQTGWSAGMNFIVDGTQWQIP
1	Replication_protein	PP_00643;possible bacteriophage replication protein P;phage;-;PHAGE_Aggreg_S1249_NC_013597	213 aa	659580	660221	+	MANSITQNQINTLPPERTQRAEETINWLFQELKSIFPGWRAAFETEADYLSAKKTWLRVLVREKITRPQLENGICEAEKSLDKFLPSVGLFVYWCKAYDYHALGLPNEAELYQRYNTFLGYARFNRDEFQYRSKVEFWLLKNLYEKCKKKSEEDTLKAIPKLLTKAAEKVRSNFPFEDIPKMIPEKPSFYDKAKADKARDSLMAMMKGKGALQ
1	Hypothetical_protein	PP_00644;hypothetical protein;phage;-;PHAGE_Mannhe_vB_MhS_535AP2_NC_028853	74 aa	660218	660442	+	MTSYKCPKCGAELEDFYTPDYFISSSEWDDDRFRCNGHLIEPIPFPQVSKYSAVNRTKSCGYFGLEDLGVEYKE
1	Phage-like_protein	PP_00645;putative recombination protein NinB;phage;-;PHAGE_Aggreg_S1249_NC_013597	139 aa	660479	660898	+	MSQYKPFFLRDQRIKNNCLDLIKELPTDDKKPLVVKIQPITRNLEQNAKFHAMCQDVANQAEFMGRKLTMEQWKVLFISGHAIATNQKADVVPGLEGEFVNIRESSAQMSVSRMASLIEYVTSWGVQNGVRFNDRWGFK
1	Phage-like_protein	PP_00647;NinG recombination protein;phage;-;PHAGE_Aggreg_S1249_NC_013597	182 aa	660987	661535	+	MAKEYKCKVCGKAFVKTFSSTQKVCSPECAIKLARDNAQKAQERAEKKKQRERKAKLKSRSEWLKEAQSVFNKFIRLRDKNEPCISCGRYHQGKYDAGHYRSVGACPELRFCEINCFKQCVPCNQHKSGNVIEYRINLVKRIGADKVAWLERQDHEPKKYTIEDCKAMIKYYKEKIKELEGE
1	Phage-like_protein	PP_00648;putative anti-termination protein Q;phage;-;PHAGE_Haemop_Aaphi23_NC_004827	122 aa	661537	661905	+	MSYSVERVLEKWGNCWGRDRIGTEYPSTTISIPVLPTVRKAHIRFLTDDECLKIEEQIMNLHEDSLLQYQILMALYVQQAKERDICTALHISPAHMYRERARGVRFLKGAFTGAKIKFMFLG
1	Hypothetical_protein	PP_00649;hypothetical protein;phage;-;PHAGE_Coryne_Juicebox_NC_048070	383 aa	662071	663222	+	MSDQIFKEKILSHSQHVIRVGQHCSTEETTKQALILPFLDILGFSAYDPTKVKAEYAADFAGAKNGERVDYALFCHDVPVMFIEAKSYNEDLSNHSPQLARYFNATPEVAVAAISNGREWRFFTDLKDKNIMDDVPFLRINFESLDETKIFQLSQFCHDKFQPEALRTLAEESIYLSTFTKTISSSLKEVDCEFVRYIASRSNIGRQLNQRFIESITPIVRQAVEKAVSDMVVSGLSKKPIDIEPVEVTEVEYNDEKADVVDPDNCKIVTTYTERQVLEYVTMIIGSDTDLVAKDTESYFGILYQGKSNRWILRYYDNKQRPSIVIPIDLTPEHQKEIIRAGLEISGNQIIIDYPENILRLSGIIRDCFEYCINDENFRKKSQ
1	Antirepressor	PP_00650;antirepressor protein Ant;phage;-;PHAGE_Mannhe_vB_MhS_1152AP2_NC_028956	280 aa	663532	664374	+	MANQISTQTVSFNNQSLITIEQNGVHYVAMKPICENIGIQWESQYNRIRRDDVLNSVIFIMNMTGSDSKNYQMICLPIEYLNGWLFGIDINRCKPEIRDTLIKYKKECYQALHDYWFNGKAERKTTVDDRTGLRNAVSFLVNKKGLIYSEVYQLIHQQFGVEHIDELSQEQLSQAIKYIHFLTLNLDGLFKKGEEVIIPEYIFDAIMKHAKLAQKLAEKVICYQEKQFALLGIARHYRSNELTSRANSLLSEFSYFLHEGEKLLAQQIENPSLTQIKNIF
1	Holin	PP_00651;holin;phage;-;PHAGE_Mannhe_vB_MhS_587AP2_NC_028743	118 aa	664597	664953	+	MPIKEPDVWALIWSWLQTNLSSSSAQSAFWALFISLLRFGFMRKKPAIRYVLIDAAMCASIAGVAVPICTHLFGHTEYSSFLGTMIGFVGTEKIREFLFKFINRRIEKDDNDDFRRDI
1	Phage-like_protein	PP_00652;putative Lys protein;phage;-;PHAGE_Haemop_Aaphi23_NC_004827	200 aa	664922	665524	+	MTMMISEETFNKIFPHAVKGVYQAISTQIEKAGCVNKMQQAMFLAQCGHESGGFTRFKENLNYSWLGLSKTFRKYFPDPLIAKKYERKPELIANRVYANRLGNGDEKSGDGWKYRGRGLIQITGKDNYAAFRKWLGRDIEPEDVAGNLDLSVKTAVWYWKCYELAELNSVEKVTRRINGGLNGIDERCKLYRALMVTDND
1	Phage-like_protein	PP_00653;putative lytic protein Rz;phage;-;PHAGE_Aggreg_S1249_NC_013597	107 aa	665517	665840	+	MTKYIYMALAGVVVVLIGALRYQSSVIDELEITTKQQENTIQQQKDANKSLSLALQQERYAVIEQQERNNEIERMAIEHAESVKTIIKTQPCAHTRLPQSVLDRLHK
1	Terminase	PP_00654;terminase small subunit;phage;-;PHAGE_Entero_c_1_NC_019706	157 aa	666308	666781	+	MDNLYDLKLNINQIAELVGMHRQTVSQRLAGLTPAIGSNSKLKLYTLSDLIKIGLAEKMTANVDSLSPVERRAFWQAENERLKYERDTGELVPSFEVAQEMGFLAKAVVQSLDTLPDILERDCALTPAQLTRVIQVIDDVKSQMSLHIQAGDNKSEE
1	Terminase	PP_00655;bacteriophage DNA packaging protein;terminase, large subunit;phage;-;PHAGE_Phage_Gifsy_2_NC_010393	707 aa	666784	668907	+	MFASAKDIRRDIANLLKPPRRMKVSEAVAEYMRVPVGGGNSVKWDKDTAAYMLDPMDCLNSREYDAVIFVGPARTGKTIGLIDGWITYAIICDPSDFLLVQLTQEKASEHSRKRLDRTFRCSPEIAKRLSPRKNDNNVHDKYFRAGNLLKIGWPSINVLSSSDYKYVALTDYDRWPDDVDGEGDGFSLASKRTTTFMSAGMTLVESSPGKDIVDIKHHPKTTHEAPPTTGILSLYNRGDRRRFYWQCPHCKEWFEPSMANMVGYRDDTDYVKASENARLQCPHCQSLVDPDKKRALNIGGKWLKEGQTIDKDGVIHGEGRNSRIASFWLEGPAAAYQTWAQLTYKLLTAEHEFEMTGSEETLKAVTNTDWGLPYLPRSALEQRRSDELMERREDTEKRT…
1	Hypothetical_protein	PP_00656;hypothetical protein;phage;-;PHAGE_Entero_c_1_NC_019706	78 aa	668904	669140	+	VSRSEQIEQVQLMLEACDKAILDVLAGKTVTFNGRSVTRESLSEIRKTRQTLREELVELKRLGSGRSRFKYANLNPRF
1	Portal_protein	PP_00657;bacteriophage portal protein;phage;-;PHAGE_Phage_Gifsy_2_NC_010393	507 aa	669143	670666	+	MNIFEKTIAFFAPAQAAKRAKSRYVLNAYEAAMPNRTHKAKRESQGANVSTKQSAVSLREQARALDQNHDIVIGILDKMEERVIGSRGIHIEPQPMNLNGDVNETLAEQIRKKWAEWSICPEVTGQFTRPELERMLLRTWLRDGEVFIQLVRGSVAGLNHSTKIAFSLEALEPDFVPMNTLDTANLIQGVELDAWRRPKSYRVYMDNPQENNRTYGRVKSVPAENMLHLAFKKRLHQLRGVSMLHGVIIRLADLKDYEESERVAARIAAAFTMYIKKGDAALYGDNEDYSADSPERDFEIAPGAIIDDLKPGEDIGLINSNRPNVNLETFRNGQLRATAAGTRSSYSSIARDYNGTYSSQRQELVESFEGYSVLQDTFVAHISRPIYREWLKMAIVSGE…
1	Head_protein	PP_00658;head maturation protease;phage;-;PHAGE_Entero_c_1_NC_019706	668 aa	670638	672644	+	MATSATKTNNQSWYSIKAKANDTAEISIYDEIGFWGVSAASFAQDLKDCGNNIKQINLHIHSPGGDVFDGIAIYNLLKNHPAKVTVYIDGLAASMASVIAMAGNEVIMPENAMMMIHKPWGIQGGDAEDMRKYADLLDKVENTLIPAYASKTGKTPEELAEMLSAETWLNGKECVEQGFADKLAEPLVAMASIKSRKLEDFENMPKAMKDMLFKPQGNAGASAPQATPTPAQPAPTEPVNQAPTAPVDNTAQVQAELNKRNADIKAVFAPFGTTHNDLLVECLGDLSITADQAKDKLLAKLGAGTTPSAAVTPYADNGNIVGDSVKQSLLARAGIDKDKVNAKDNAYNAMTLRELARASLVDRGISVSSQNAMSMVGLAFTHSSSDFGQILIDVAHKSL…
1	Hypothetical_protein	PP_00659;hypothetical protein;phage;-;PHAGE_Entero_mEp460_NC_019716	107 aa	672723	673046	+	MAKNYMQDGNTVRFTAAAAVKSGDVVMLENLVAIAVADVEKSAVGVGLTTGVFTVKAKAADDIKQGAIVYWSATEGATTTAGTNKRLGIAWHASGATVDTVDVKINA
1	Tail_protein	PP_00661;minor tail protein Z;phage;-;PHAGE_Entero_mEp237_NC_019704	176 aa	673341	673871	+	MAVKIEGMAALQANIQKLANQVVPKAAAKAINKVARSAIKNGTKNVSKEIHVPAKLIRKRTRLSQKATANRPVAKIRVDRRNLPLIRLLENPRRTMRASKGQIRIGKYQIQRGFIQTLANGRKHVMQRQGKERYSIDVVKIPLSRPLTTAFHNELKDYSSQIKVELTRELSDILKK
1	Tail_protein	PP_00662;putative minor tail protein U;phage;-;PROPHAGE_Escher_Sakai	136 aa	673880	674290	+	MLIHKKIRHQVSDMLKSSIKGVENIYSGRPLFIDIDQEKTAIAVFLDEISCEEVDLCHHEYTAALNIAIYLKTALGDDALDDIADKIKERLSVAISNDELSENISEMTLISYEYEQDTTNRTWFVSNLKYQIKYED
1	Tail_protein	PP_00671;tail length tape-measure protein;phage;-;PHAGE_Pseudo_JBD93_NC_030918	1119 aa	676934	680293	+	MSSLGSLNILLSLDSIQFNQALDKSSYQTQKFAKQFELNFTKAQAKAKQFSERTTQYLNNIEKAANTINKTTSRTFWAGIVSSGGSYLSSGISDVIKYADSYTELQNRIRLVTNSQTAMVAATESVFDISLKTNQAVGATAQIYQRFAQNADRLNLSQLQVSELTETVAKSVAISGASAGAAEAALMQFGQALGSAELRGDELNSVIEQTPGLADAIAKGLGTTTGELKNLAKAGKLDIHTVIQALVKARDTVDNDFNKRVKTLSMSFTNLETSITKFSGEANSALGVTQKLATGVDFVSDHLQELIIGLGSLTAALAIGHLSKYGLELLKTGYASAKNALAHIAEAKAIATKATAMRTAAQVEMASLNAQFKLAQSEQTRFALRERMKVQSAQIIALA…
1	Tail_protein	PP_00672;minor tail protein;phage;-;PHAGE_Stx2_c_1717_NC_011357	110 aa	680302	680634	+	MALKTLSWCPQPKYTVEEEPRRKVLNFGDGYQQRMVDGLNPLLRKFNLTYKLNHKSAVEFDRFLTSHGGVTAFFFREYENGDLIKVVCPKWSKTVTKRHTEISCAFEEVV
1	Tail_protein	PP_00676;putative minor tail protein L;phage;-;PHAGE_Salmon_SSU5_NC_018843	216 aa	682402	683052	+	MSIYGQLQQYASHGWIELFELDLTKFGDIVYRFHDGLSPLGQAIVWQGLEYTPYPVKAEGFAVDGLNPVRPRITFSNLGGAITLVLAKLKGIEGARLTRKRTKIIYLDAVNFENGNLTADPNAHLPDDIFYISQKTSEDHLTVSFELLPATDLEGVKLPRRQIVAQYCTHKYKGQFCGYTGDKATCAKTLADCKAHFGEHSELPFGGFPSAAYMRI
1	Tail_protein	PP_00677;putative tail component protein;phage;-;PHAGE_Burkho_phiE125_NC_003309	235 aa	683054	683761	+	MKHIDDAIAHAKQSYPHESCGFFVLKNGKLQYVACTNLAAETEDEFLIGIEDYARAEGVGEIRTVVHSHPDESCLPSIADQDAHKMSGLEWCIIGLEGDEVSTHFMPALTEVPDLYGRKFIHGMTDCYGFVRDWYRQELGINLPNYNRIDGWWDNGGNLYVDNFEDAGFYPVKDLKIGDMIVMQINANVPNHAGVYLGDGLIGHHLYGRLSSKDVYGQFYRERTTHIMRHKENTP
1	Tail_protein	PP_00678;tail assembly protein;phage;-;PHAGE_Escher_HK639_NC_016158	239 aa	683700	684419	+	MDNSTANEQRTSCDIRKIRLKGELGKRFGKVHKLAVKTPAEAIRALCVLKRGFKEFLLESEKHGIVYRFLVQREELTTSSDEFQMWYGAQAEFHLIPIIRGSKRGGFFQLIAGAAMIGLAFWNPLGWATIGGTGFLSSAATLPLTIGASLVLGGISQLLVPVPKVSGPQERPENKPSYLFNGAVNTTEQGQPIPLLYGELIVGSAVVSAGLTDKEIPIRTNSTSNNETRGKLKFKRVSG
1	Fiber_protein	PP_00679;tail fiber protein;phage;-;PHAGE_Pseudo_PMBT14_NC_048687	1212 aa	684423	688061	+	MQIVGRKGGGKGGRAPVEAPDSLKSCSYAKFIDVISCGEIEGPVNGLNSVYFGDVQLQDEKGKFNFNNVAIEWRPGSVRQAPSEICQTNEVTTDVNTEVKKDKPITRSIIAPEADIVRVTITVPGLSHQNKSNGDINGTKVELKVEYQANGSHWIDAGNIVIEGKTTSSYNREHSFRLTGEAPWNIKVTRLTDDSDSQALQNKTIFSKITTVFEEKLTYPGVAYVGVQIDAEQFSSIPSRGYHCRGIKLKVPSNYNPETREYSGDWDGTFIVKYSNNPVWIYFDLLTNEEYGAGEYIKEDMLDKWSMYQIAKYCDELVPDGFGGREPRFTCNVYIQTKQEAFKLLRDLTSVFRAMSYWSSGTQMLVQDSPKEPIYQFNNTNVIGGKFSRSGSNIKTRHN…
1	Fiber_protein	PP_00680;tail fibers;phage;-;PHAGE_Haemop_HP2_NC_003315	602 aa	688072	689880	+	MADFNKPTVDSEYTQFPTEIRAAISAALSFLDGEHTNVPLKAKRWNPSTKIFEEYNGAQWVPMATEYKLPVDYNSLKNKPLPNSAVDDESDTKFASSAAVKTAYDKATEAKEAASAKQSPATTLAGYGIGNFKVEQGQGDANGYKTDGNYYLASGQNLPENGEWHIEVVSGGATNAVRQIARKANDNKIKTRFFNGSNWSEWKDAGGDGVPIGAVVSFPRSVTNPVGFLRADGLTFSQQSFPDLYRTLGDSNQLPDLTRSDVGMTAYFAVDNIPTGWIAFDSIRSTVTQQNYPELYRHLVGKYGSLSNVPLAEDRFIRNTGNGLNIGQTQSDEIKKHVHKVRTHWVNSSDSNVFYDKTKTVIDSRLRSATVTDDNLGDNGFMHPLLDSPMATGGAETRP…
1	Tail_protein	PP_00681;tail collar;phage;-;PHAGE_Haemop_HP2_NC_003315	200 aa	689892	690494	+	MKVYFLKENLNSYQIFPIPQNLNDFVEMEVENESELETKQLIDFKSQYILVDRQPTELHIWNGNSWVIDEEKQTEIKRELIKRLVDSIDDTAASISAKWTRFAEEYKERESAALAFKEANFTGEVSIYISSFATVAGLDNKSATLLILKQAEGLRTQQEQLAVQRMRKYELKHEELSEEELQQIHNDIIRKMKALTEVQQ
1	Phage-like_protein	PP_00682;enoyl-CoA hydratase/carnithine racemase-like protein;phage;-;PHAGE_Haemop_SuMu_NC_019455	152 aa	690491	690949	+	MTEGKVYLALYKGKKTGWTPKAILARLSDWLTRKLTKGLYSHCEIVVNKGFKVCYSSSIRDGGVRSKIMYLEHEKWDLIELQNITEERIKAYFEQTKNMRYDWWGALGIVLGIKQKRSKYFCSEWCFNAICGGENGWRFSPNQLGAMFKHDD
2	Portal_protein	PP_01315;portal vertex protein;phage;-;PHAGE_Mannhe_phiMHaA1_NC_008201	336 aa	1381090	1382100	-	MSKKSKKSTALSTGNQAQAFSFGEPIPVLDRAEVLNYFESVLMYEKYYNPPINLSYLAKALNASAHHNSAITVKKNILLSTCKTTALLPRTQLEKLVQDYLVFGNAYVEKTVNSFGKVVSLKSSLAKYMRVGVETGVFYQIVNGFDEYEFKKGSVFNLINPDVNQEIYGVPEYLAALQSAFLNESATLFRCKYYLNGAHAGSIIYMTDPTQNKDDIEAIKTQIRQTKGTGNFKNLFVYIPDGKKDGMQVIPLSDAIAKDDFLNIKNTSRDDVLAAHRVPPQLMGIVPNNTGSFGDVEKATRVFFINEIIPLQERLKEINSWVGEEVITFSDYKLLN
2	Terminase	PP_01316;terminase ATPase subunit;phage;-;PHAGE_Mannhe_vB_MhM_587AP1_NC_028898	591 aa	1382110	1383885	-	MDEQVINQPSPEVTVEIKRKAQQMYFSGYKIAEISRQLNTPASTIASWKDREKWDDIAPVGRVELALETRLNLLIAKEEKSGSDYKEIDLLGRQMERMARVKKYSFGDGNEVDLNPKLANRNKGERKKAEPNAIGQEQEELLINGFLDGMFNYQRIWHKAKEHRIRNILKSRQIGATYYFAHEAFVDALTTGHNQIFLSASKKQALQFRSYIVNYAKQTADVDLKGETIKLPNGAELIFLGTNSATAQSYHGNLYFDEVFWVPKFDVMRKVASGMAAQKMYRQTYFSTPTTIAHPAYAFFSGKAFNKNRAKADKVEIDISHENLRIGKLCADRQWKQIVTINDAMEGGCNLFNIDDLIAENSKEEFEQLFLCQFADDNTSAFKFADLQLCQVDSLEEWH…
2	Head_protein	PP_01317;capsid scaffolding protein O;phage;-;PHAGE_Mannhe_vB_MhM_587AP1_NC_028898	274 aa	1384050	1384874	+	MAKKSKWVVVATEGATTDGRTIQRNWISEMAANYDPKKYGARVNLEHIKWRYMWNDDPHSKCYGDVIGLKTEENAEGKLQLLAQIDPTDDLIKLNKDRQKIYTSIECDPNFADTGEAYLVGLAVTDNPASLGTEMLVFSAGASANPLNNRKEKAENLFTAAIETELEFEEVKEKGLSVFAKIRALFADKEKTDNERFADQTQAIELLAEQTKETLEKLTALSDDLAKQKAEIEEMKASNAEIQATFAELQKPVEPENPRPLVYGEQPETDGRFF
2	Head_protein	PP_01318;capsid protein;phage;-;PHAGE_Ralsto_RsoM1USA_NC_049432	349 aa	1384895	1385944	+	MNKFTKQKFNTYLAGVAQDNGEDVAFIANGGQFTVEPTIQQKLENAVLESSDFLKRINVVMVQEMKGSALRLGVLSPVASRTDTNTKARETTDIHSLQENTYSCEQTNFDTHLNYPTLDSWAKFPDFAARVGKLKAERIALDRIMIGWNGTSAATTTNRTSNPLLQDVNKGWLVQIEDKAKARVLKEIEESSGKIEIGAGKTYKNLDALVFALKEDFIPAQYRDDTKLVAIMGSDLLADKYFPLINQEKPSEILAGDTVISQKRVGGLQAVSVPFFPKGTVLVTSLDNLSIYVQEGKVRRHLKDVPERNRVEDYLSSNEAYVVENYEAVAMAKNITILEAPAPIPPVAA
2	Terminase	PP_01319;terminase endonuclease subunit;phage;-;PHAGE_Mannhe_vB_MhM_1127AP1_NC_047750	216 aa	1385956	1386606	+	MRPTKRHFLEVSAAIANAAETEDLSDFTEYEKMCRILARHRKDLKNIQSTERKGAFKKQILPDYLPWIEGALSVGSGKQDNVLMTWCVWAIDCGEYHLALQIADYAVFHDLRLPEPFTRTLGTLLAEEFADQAKAAQAANKPFEVAYLEQVQRITADCDMPDESRARLLRELGLLLVEKHPEQALAYLERALGLDQKIGVKGDIKKLKKQLSATEC
2	Head_protein	PP_01320;head completion protein L;phage;-;PHAGE_Mannhe_phiMHaA1_NC_008201	168 aa	1386900	1387406	+	MSDGAISVKLAPDYEMGEVQQQLNDYDTSDDIISNDGFFPDMSLSQFRNQYRADGTITTQRLQDALIEGMASVNAELSTFKTQSKRDSLEQIIAPSINGESVLIYRYKRAVSCLALANLYERYASYDSTNDGEKKMAQLKDSIDELRRDARFAISDILGRKRVDAELI
2	Tail_protein	PP_01321;tail protein X;phage;-;PHAGE_Mannhe_vB_MhM_1127AP1_NC_047750	69 aa	1387406	1387615	+	MQVYAQQNDNLDAILYRHFGRSEGLLEITCELNPHLMDKPIIPIGTPVILPDADIEKISVANDTIQLWS
2	Holin	PP_01322;holin;phage;-;PHAGE_Mannhe_vB_MhM_1127AP1_NC_047750	73 aa	1387617	1387838	+	MHDTPSRASYTSGIFAFLIGRIADMFSNVNWADVASITGIVIGVATFLVNWYYKKKDFELKEKELKQRIHHHD
2	Phage-like_protein	PP_01323;lysozyme;phage;-;PHAGE_Mannhe_vB_MhM_1127AP1_NC_047750	172 aa	1387831	1388349	+	MIKRSAKYICAISAVVGLVIATYGNDIRTSEKGLLLIGNAEGCMKKPYQCPADVLTVGIGITDAIEKIDRNKIYSLQEIAELYIKGIKQSEKCVNQYANGQTMPQGAFDALVSITFNVGCGKLKNSSLFKMARQGYSKAMCGQFERWIYAAGKPLKGLIERRQKEKNLCLIS
2	Phage-like_protein	PP_01325;DksA-like zinc finger domain containing protein;phage;-;PHAGE_Mannhe_phiMHaA1_NC_008201	71 aa	1388859	1389074	+	MTDQFDRAQQLEEMQREIALKKHRTFKAVSRLYCEDCDAPIPEKRRQMIQGVTRCVTCQQRFEMQQRNFR
2	Tail_protein	PP_01326;tail protein;phage;-;PHAGE_Klebsi_ST15_OXA48phi14.1_NC_049454	156 aa	1389071	1389541	+	MKKPNQLRKILEQSHPDFVKNPDHLQLYVDGGQIIATGAASFSFEYRYTLNVVVTDYAGDIATLIVPMMAYLRTNQPEIFENPQIREKAFKFQVDYNNNHTADISFEIQLTERVVSKKDGNNVQIHYAKEPVWDEPTRVKVYLENWDSPIFEGDIV
2	Tail_protein	PP_01327;tail completion protein;phage;-;PHAGE_Erwini_EtG_NC_047833	152 aa	1389541	1389999	+	MATVEEIQAKLTALIANLSPQVRRQLGRKIGQALRKSQSNRIARQQNPDGTAFEPRKPRKEFGKKKGRIKRKAMFAKLRTARHLKARSNGNEVSVGFNGSSAAIAAVHQYGLHSSPSKNKDFKVQYAQRELLGFSESDVELIENLIIEQLSL
2	Tail_protein	PP_01329;putative tail protein;phage;-;PHAGE_Pseudo_PPpW_3_NC_023006	924 aa	1390320	1393094	+	MNNLQLTVLLNAIDKISAPVRSASKSVNELSAKLKESKSIHRQLNQQNKQHQAAMKQYASTINPLKSKLDSLNQELEQAKQKAASYAQYMKNAQHPTAGLQKEVEKAKSAVKKLKQEQIDAANKLQQARQELAKSGISAEKLAQKQRELQKNTKSATDQIKNQEAALKKLNAKQAAYNQYRGQVETLKSISGKAQIIGTQASAAGTTITAPIVNSIRDFMSFEDVMAGVARQVPGLKDKFGQFTPKYDEWKNKIKQLSTELPLTTNQIGDMVTAAARMDIQENELEDFIRLNTQMATAFDAENPDELVELFGKVQKNFKLTTKDAKELADTINYLDDNAISKGTDIINFLNNTSGIGNLVKISEKNLAALGSTLLTAGNEASTSAKAIESTFNRLSKAT…
2	Plate_protein	PP_01334;baseplate assembly protein V;phage;-;PHAGE_Mannhe_vB_MhM_1127AP1_NC_047750	197 aa	1394970	1395563	+	MSAELQRKLDNIIRFGVIAEVNHATARARVKSGDILTDFLPFVTFRAGTTKTWSPPTVGEQCVMLSVSGEFTTACILVGLYTQNSPSQSPDEHVIEFADGAKITYNQSSGALVVTGIKTASITAANQIDIDCPAINIKGNVNIDGSLSTTGTSTTKGNISTQGSVTASGDIKGGSISLQNHVHLEQGDGQRTSNAKA
2	Plate_protein	PP_01335;baseplate assembly protein W;phage;-;PHAGE_Mannhe_vB_MhM_587AP1_NC_028898	112 aa	1395565	1395903	+	MNRYTGETLKNESDHIKQSIADILLTPVGSRIQRREYGSLIPMLIDRPISHTLLLQLAACAVTAINRWEPRVQITQFKPELVEGGIVASYVARSRKDNQEMHNEKLFLGHKQ
2	Plate_protein	PP_01336;baseplate assembly protein;phage;-;PHAGE_Mannhe_phiMHaA1_NC_008201	304 aa	1395900	1396814	+	MSELVDLSKLDAPKVLEDLDFESLLADRKAEFIALFPQDERAFWQARLSLESEPITKLLQEVVYLQLMERNRINNAAKATMLAYASGSDLDVIAANYNVKRQVIQEANNNVTPKIPEILEDDTSLRLRTQLAFEGLSVAGPRSAYIFHALSAHPDVADVSVVSPQPANVTVTILSRNGQGEANENLLNVVRAKLNDDDIRPIGDRVIVQSAVIQSYEIRAKLHLYRGPEYEPIKAAALKKLTAYTEEKHRLGRDISLSGIYAALHLEGVQRVELISPTADLVLPSSKSAYCTAINLEIVTSDDY
2	Tail_protein	PP_01337;tail formation protein I;phage;-;PHAGE_Mannhe_phiMHaA1_NC_008201	179 aa	1396801	1397340	+	VMITNHLLPIGSTPLEKRAAEILKSAVENPIIIADLINPERCPAELLPYLAWAFSVDKWDENWTEEVKRIAIKQSYFVHKHKGTIGAVKRVVEPIGYLIELKEWFQTNPQGTPGTFSLTVEVSESGLNEQTYNELVRLINDVKPVSRHLNQLAIAISPTGSLSAFVGQQWGEIITVYPQ
2	Fiber_protein	PP_01338;tail fibers;phage;-;PHAGE_Haemop_HP2_NC_003315	840 aa	1397349	1399871	+	MASQYFAILTDYGTRAFAQALSQGQPLQLTQFAVGDGNGQAVTPTASATALVHQTHIAPVSAVSLDPRNNKQVIVELTIPENIGGFYIREMGVFDAQNKLIAYANCPESFKPAENSGSGKVQVLRMILKVESSSAVTLSIDHSVIFVTRQQMAPKTITATTQNGFDESGHTHEIAKASITQQGIVQLTNDTGLESESLALTAKAGKKLAQQTAQLQLNVSQNYIQNSKKSSAVNSESEDNVATSKAAKTAYDKAVEAKTTADGKVGLNGNESINGEKSFENRIVAKRNIRISDSQHYASRGDYLNIGANNGDCWFEYKSSNREIGTLRMHANGDLTYKRQKIYHAGAKPQFNTDIEGKPNTLAGYGIGNFKVEQGQGDANGYKTDGNYYLASGQNLPEN…
2	Tail_protein	PP_01339;tail collar;phage;-;PHAGE_Haemop_HP2_NC_003315	200 aa	1399883	1400485	+	MKVYFLKENLNSYQIFPIPQNLNDFVEMEVENESELETKQLIYFKSQYILVDRQPTELHKWNGNSWIVDEKKKTEIKRELIKNLVDSIDDTAANISSIWIRFAEEYKEREAAAIAFKEANFAGEVSVYISSFATVAGLDNQSASLLILQQAERLRALQQQLAVQRMRKYELKHEALSDEELKNIHDDIVSKMRQLAEAQQ
2	Phage-like_protein	PP_01340;enoyl-CoA hydratase/carnithine racemase-like protein;phage;-;PHAGE_Haemop_SuMu_NC_019455	167 aa	1400482	1400985	+	MIGTKIYLALYKGKKTGKNPNALLARLSDWLTRKLTKGVYSHCEIAVMKEVFVSGHHYETEVMYECYSSSIRDGGVRCKQIDVYDREKWDLIPLDGVTEAQIKAYFDRTLGCKYDWWGAVGIVLGIKQKRSKYFCSEWCFNCIKNSNEGWRFSPNQLAVAFTTVSNN
